# Supplementary material for: The control strategy for distributed energy storage devices using fully diffusion strategy
Source: Heliyon. 2025 Jan 23;11(3):e42175. doi: 10.1016/j.heliyon.2025.e42175 (PMC11808596; doi:10.1016/j.heliyon.2025.e42175)
Supplement: Multimedia component 1 [file mmc1.zip › ercikongzhizuixin.mdl]

Model {
  Name			  "ercikongzhizuixin"
  Version		  9.2
  SavedCharacterEncoding  "GBK"
  GraphicalInterface {
    NumRootInports	    0
    NumRootOutports	    0
    ParameterArgumentNames  ""
    ComputedModelVersion    "1.22"
    NumModelReferences	    0
    NumTestPointedSignals   0
    NumProvidedFunctions    0
    NumRequiredFunctions    0
    NumResetEvents	    0
    HasInitializeEvent	    0
    HasTerminateEvent	    0
    PreCompExecutionDomainType "Unset"
    IsExportFunctionModel   0
    NumParameterArguments   0
    NumExternalFileReferences 121
    ExternalFileReference {
      Reference		      "powerlib/Elements/Series RLC Branch"
      Path		      "ercikongzhizuixin/  "
      SID		      "143"
      Type		      "LIBRARY_BLOCK"
    }
    ExternalFileReference {
      Reference		      "powerlib/Elements/Series RLC Branch"
      Path		      "ercikongzhizuixin/  1"
      SID		      "511"
      Type		      "LIBRARY_BLOCK"
    }
    ExternalFileReference {
      Reference		      "powerlib/Elements/Three-Phase\nSeries RLC Load"
      Path		      "ercikongzhizuixin/ Load2"
      SID		      "188"
      Type		      "LIBRARY_BLOCK"
    }
    ExternalFileReference {
      Reference		      "powerlib/Elements/Three-Phase\nSeries RLC Load"
      Path		      "ercikongzhizuixin/ Load3"
      SID		      "512"
      Type		      "LIBRARY_BLOCK"
    }
    ExternalFileReference {
      Reference		      "powerlib/Elements/Series RLC Branch"
      Path		      "ercikongzhizuixin/ RL 1"
      SID		      "189"
      Type		      "LIBRARY_BLOCK"
    }
    ExternalFileReference {
      Reference		      "powerlib/Elements/Series RLC Branch"
      Path		      "ercikongzhizuixin/ RL 2"
      SID		      "514"
      Type		      "LIBRARY_BLOCK"
    }
    ExternalFileReference {
      Reference		      "powerlib/Elements/Series RLC Branch"
      Path		      "ercikongzhizuixin/ RL1"
      SID		      "190"
      Type		      "LIBRARY_BLOCK"
    }
    ExternalFileReference {
      Reference		      "powerlib/Elements/Series RLC Branch"
      Path		      "ercikongzhizuixin/ RL2"
      SID		      "145"
      Type		      "LIBRARY_BLOCK"
    }
    ExternalFileReference {
      Reference		      "powerlib/Elements/Series RLC Branch"
      Path		      "ercikongzhizuixin/ RL3"
      SID		      "515"
      Type		      "LIBRARY_BLOCK"
    }
    ExternalFileReference {
      Reference		      "powerlib/Elements/Series RLC Branch"
      Path		      "ercikongzhizuixin/ RL4"
      SID		      "516"
      Type		      "LIBRARY_BLOCK"
    }
    ExternalFileReference {
      Reference		      "powerlib/Elements/Parallel RLC Branch"
      Path		      "ercikongzhizuixin/Cf"
      SID		      "1"
      Type		      "LIBRARY_BLOCK"
    }
    ExternalFileReference {
      Reference		      "powerlib/Elements/Parallel RLC Branch"
      Path		      "ercikongzhizuixin/Cf1"
      SID		      "2"
      Type		      "LIBRARY_BLOCK"
    }
    ExternalFileReference {
      Reference		      "powerlib/Elements/Parallel RLC Branch"
      Path		      "ercikongzhizuixin/Cf10"
      SID		      "521"
      Type		      "LIBRARY_BLOCK"
    }
    ExternalFileReference {
      Reference		      "powerlib/Elements/Parallel RLC Branch"
      Path		      "ercikongzhizuixin/Cf11"
      SID		      "522"
      Type		      "LIBRARY_BLOCK"
    }
    ExternalFileReference {
      Reference		      "powerlib/Elements/Parallel RLC Branch"
      Path		      "ercikongzhizuixin/Cf2"
      SID		      "3"
      Type		      "LIBRARY_BLOCK"
    }
    ExternalFileReference {
      Reference		      "powerlib/Elements/Parallel RLC Branch"
      Path		      "ercikongzhizuixin/Cf3"
      SID		      "192"
      Type		      "LIBRARY_BLOCK"
    }
    ExternalFileReference {
      Reference		      "powerlib/Elements/Parallel RLC Branch"
      Path		      "ercikongzhizuixin/Cf4"
      SID		      "193"
      Type		      "LIBRARY_BLOCK"
    }
    ExternalFileReference {
      Reference		      "powerlib/Elements/Parallel RLC Branch"
      Path		      "ercikongzhizuixin/Cf5"
      SID		      "194"
      Type		      "LIBRARY_BLOCK"
    }
    ExternalFileReference {
      Reference		      "powerlib/Elements/Parallel RLC Branch"
      Path		      "ercikongzhizuixin/Cf6"
      SID		      "517"
      Type		      "LIBRARY_BLOCK"
    }
    ExternalFileReference {
      Reference		      "powerlib/Elements/Parallel RLC Branch"
      Path		      "ercikongzhizuixin/Cf7"
      SID		      "518"
      Type		      "LIBRARY_BLOCK"
    }
    ExternalFileReference {
      Reference		      "powerlib/Elements/Parallel RLC Branch"
      Path		      "ercikongzhizuixin/Cf8"
      SID		      "519"
      Type		      "LIBRARY_BLOCK"
    }
    ExternalFileReference {
      Reference		      "powerlib/Elements/Parallel RLC Branch"
      Path		      "ercikongzhizuixin/Cf9"
      SID		      "520"
      Type		      "LIBRARY_BLOCK"
    }
    ExternalFileReference {
      Reference		      "simulink/Continuous/PID Controller"
      Path		      "ercikongzhizuixin/Control 1/Control1/Discrete PID Controller"
      SID		      "82"
      Type		      "LIBRARY_BLOCK"
    }
    ExternalFileReference {
      Reference		      "simulink/Continuous/PID Controller"
      Path		      "ercikongzhizuixin/Control 1/Control1/Discrete PID Controller1"
      SID		      "83"
      Type		      "LIBRARY_BLOCK"
    }
    ExternalFileReference {
      Reference		      "powerlib_extras/Control \nBlocks/PWM Generator"
      Path		      "ercikongzhizuixin/Control 1/Control1/PWM Generator"
      SID		      "91"
      Type		      "LIBRARY_BLOCK"
    }
    ExternalFileReference {
      Reference		      "powerlib_extras/Measurements/dq0_to_abc\nTransformation"
      Path		      "ercikongzhizuixin/Control 1/Control1/dq0_to_abc Transformation"
      SID		      "103"
      Type		      "LIBRARY_BLOCK"
    }
    ExternalFileReference {
      Reference		      "powerlib_extras/Measurements/abc_to_dq0\nTransformation"
      Path		      "ercikongzhizuixin/Control 1/Droop1/abc_to_dq0 Transformation"
      SID		      "57"
      Type		      "LIBRARY_BLOCK"
    }
    ExternalFileReference {
      Reference		      "powerlib_meascontrol/Filters/First-Order\nFilter"
      Path		      "ercikongzhizuixin/Control 1/First-Order Filter"
      SID		      "996"
      Type		      "LIBRARY_BLOCK"
    }
    ExternalFileReference {
      Reference		      "powerlib_meascontrol/Filters/First-Order\nFilter"
      Path		      "ercikongzhizuixin/Control 1/First-Order Filter1"
      SID		      "997"
      Type		      "LIBRARY_BLOCK"
    }
    ExternalFileReference {
      Reference		      "peGeneralControl/On-Off Delay"
      Path		      "ercikongzhizuixin/Control 1/On-Off Delay"
      SID		      "1005"
      Type		      "LIBRARY_BLOCK"
    }
    ExternalFileReference {
      Reference		      "peGeneralControl/On-Off Delay"
      Path		      "ercikongzhizuixin/Control 1/On-Off Delay1"
      SID		      "1006"
      Type		      "LIBRARY_BLOCK"
    }
    ExternalFileReference {
      Reference		      "powerlib_extras/Measurements/abc_to_dq0\nTransformation"
      Path		      "ercikongzhizuixin/Control 1/PQ computation/abc_to_dq0 Transformation"
      SID		      "126"
      Type		      "LIBRARY_BLOCK"
    }
    ExternalFileReference {
      Reference		      "powerlib_extras/Measurements/abc_to_dq0\nTransformation"
      Path		      "ercikongzhizuixin/Control 1/PQ computation/abc_to_dq0 Transformation1"
      SID		      "127"
      Type		      "LIBRARY_BLOCK"
    }
    ExternalFileReference {
      Reference		      "powerlib_extras/Measurements/abc_to_dq0\nTransformation"
      Path		      "ercikongzhizuixin/Control 1/PQ computation/abc_to_dq0 Transformation2"
      SID		      "128"
      Type		      "LIBRARY_BLOCK"
    }
    ExternalFileReference {
      Reference		      "peGeneralControl/On-Off Delay"
      Path		      "ercikongzhizuixin/Control 1/U1/On-Off Delay"
      SID		      "1145"
      Type		      "LIBRARY_BLOCK"
    }
    ExternalFileReference {
      Reference		      "peGeneralControl/On-Off Delay"
      Path		      "ercikongzhizuixin/Control 1/U1/U11/On-Off Delay"
      SID		      "1169"
      Type		      "LIBRARY_BLOCK"
    }
    ExternalFileReference {
      Reference		      "simulink/Logic and Bit\nOperations/Compare\nTo Constant"
      Path		      "ercikongzhizuixin/Control 1/U1/U11/counter/Compare To Constant"
      SID		      "1204"
      Type		      "LIBRARY_BLOCK"
    }
    ExternalFileReference {
      Reference		      "peGeneralControl/On-Off Delay"
      Path		      "ercikongzhizuixin/Control 1/f1/On-Off Delay"
      SID		      "1062"
      Type		      "LIBRARY_BLOCK"
    }
    ExternalFileReference {
      Reference		      "peGeneralControl/On-Off Delay"
      Path		      "ercikongzhizuixin/Control 1/f1/f11/On-Off Delay"
      SID		      "1086"
      Type		      "LIBRARY_BLOCK"
    }
    ExternalFileReference {
      Reference		      "simulink/Logic and Bit\nOperations/Compare\nTo Constant"
      Path		      "ercikongzhizuixin/Control 1/f1/f11/counter/Compare To Constant"
      SID		      "1117"
      Type		      "LIBRARY_BLOCK"
    }
    ExternalFileReference {
      Reference		      "simulink/Continuous/PID Controller"
      Path		      "ercikongzhizuixin/Control 2/Control2/Discrete PID Controller"
      SID		      "3071"
      Type		      "LIBRARY_BLOCK"
    }
    ExternalFileReference {
      Reference		      "simulink/Continuous/PID Controller"
      Path		      "ercikongzhizuixin/Control 2/Control2/Discrete PID Controller1"
      SID		      "3072"
      Type		      "LIBRARY_BLOCK"
    }
    ExternalFileReference {
      Reference		      "powerlib_extras/Control \nBlocks/PWM Generator"
      Path		      "ercikongzhizuixin/Control 2/Control2/PWM Generator"
      SID		      "3082"
      Type		      "LIBRARY_BLOCK"
    }
    ExternalFileReference {
      Reference		      "powerlib_extras/Measurements/dq0_to_abc\nTransformation"
      Path		      "ercikongzhizuixin/Control 2/Control2/dq0_to_abc Transformation"
      SID		      "3097"
      Type		      "LIBRARY_BLOCK"
    }
    ExternalFileReference {
      Reference		      "powerlib_extras/Measurements/abc_to_dq0\nTransformation"
      Path		      "ercikongzhizuixin/Control 2/Droop2/abc_to_dq0 Transformation"
      SID		      "3132"
      Type		      "LIBRARY_BLOCK"
    }
    ExternalFileReference {
      Reference		      "powerlib_meascontrol/Filters/First-Order\nFilter"
      Path		      "ercikongzhizuixin/Control 2/First-Order Filter"
      SID		      "2257"
      Type		      "LIBRARY_BLOCK"
    }
    ExternalFileReference {
      Reference		      "powerlib_meascontrol/Filters/First-Order\nFilter"
      Path		      "ercikongzhizuixin/Control 2/First-Order Filter1"
      SID		      "2258"
      Type		      "LIBRARY_BLOCK"
    }
    ExternalFileReference {
      Reference		      "peGeneralControl/On-Off Delay"
      Path		      "ercikongzhizuixin/Control 2/On-Off Delay"
      SID		      "2266"
      Type		      "LIBRARY_BLOCK"
    }
    ExternalFileReference {
      Reference		      "peGeneralControl/On-Off Delay"
      Path		      "ercikongzhizuixin/Control 2/On-Off Delay1"
      SID		      "2267"
      Type		      "LIBRARY_BLOCK"
    }
    ExternalFileReference {
      Reference		      "powerlib_extras/Measurements/abc_to_dq0\nTransformation"
      Path		      "ercikongzhizuixin/Control 2/PQ computation1/abc_to_dq0 Transformation"
      SID		      "3169"
      Type		      "LIBRARY_BLOCK"
    }
    ExternalFileReference {
      Reference		      "powerlib_extras/Measurements/abc_to_dq0\nTransformation"
      Path		      "ercikongzhizuixin/Control 2/PQ computation1/abc_to_dq0 Transformation1"
      SID		      "3170"
      Type		      "LIBRARY_BLOCK"
    }
    ExternalFileReference {
      Reference		      "powerlib_extras/Measurements/abc_to_dq0\nTransformation"
      Path		      "ercikongzhizuixin/Control 2/PQ computation1/abc_to_dq0 Transformation2"
      SID		      "3171"
      Type		      "LIBRARY_BLOCK"
    }
    ExternalFileReference {
      Reference		      "peGeneralControl/On-Off Delay"
      Path		      "ercikongzhizuixin/Control 2/U2/U22/On-Off Delay"
      SID		      "2341"
      Type		      "LIBRARY_BLOCK"
    }
    ExternalFileReference {
      Reference		      "simulink/Logic and Bit\nOperations/Compare\nTo Constant"
      Path		      "ercikongzhizuixin/Control 2/U2/U22/counter/Compare To Constant"
      SID		      "2372"
      Type		      "LIBRARY_BLOCK"
    }
    ExternalFileReference {
      Reference		      "peGeneralControl/On-Off Delay"
      Path		      "ercikongzhizuixin/Control 2/f2/f22/On-Off Delay"
      SID		      "2419"
      Type		      "LIBRARY_BLOCK"
    }
    ExternalFileReference {
      Reference		      "simulink/Logic and Bit\nOperations/Compare\nTo Constant"
      Path		      "ercikongzhizuixin/Control 2/f2/f22/counter/Compare To Constant"
      SID		      "2450"
      Type		      "LIBRARY_BLOCK"
    }
    ExternalFileReference {
      Reference		      "simulink/Continuous/PID Controller"
      Path		      "ercikongzhizuixin/Control 3/Control3/Discrete PID Controller"
      SID		      "556"
      Type		      "LIBRARY_BLOCK"
    }
    ExternalFileReference {
      Reference		      "simulink/Continuous/PID Controller"
      Path		      "ercikongzhizuixin/Control 3/Control3/Discrete PID Controller1"
      SID		      "557"
      Type		      "LIBRARY_BLOCK"
    }
    ExternalFileReference {
      Reference		      "powerlib_extras/Control \nBlocks/PWM Generator"
      Path		      "ercikongzhizuixin/Control 3/Control3/PWM Generator"
      SID		      "567"
      Type		      "LIBRARY_BLOCK"
    }
    ExternalFileReference {
      Reference		      "powerlib_extras/Measurements/dq0_to_abc\nTransformation"
      Path		      "ercikongzhizuixin/Control 3/Control3/dq0_to_abc Transformation"
      SID		      "582"
      Type		      "LIBRARY_BLOCK"
    }
    ExternalFileReference {
      Reference		      "powerlib_extras/Measurements/abc_to_dq0\nTransformation"
      Path		      "ercikongzhizuixin/Control 3/Droop3/abc_to_dq0 Transformation"
      SID		      "673"
      Type		      "LIBRARY_BLOCK"
    }
    ExternalFileReference {
      Reference		      "powerlib_meascontrol/Filters/First-Order\nFilter"
      Path		      "ercikongzhizuixin/Control 3/First-Order Filter"
      SID		      "2554"
      Type		      "LIBRARY_BLOCK"
    }
    ExternalFileReference {
      Reference		      "powerlib_meascontrol/Filters/First-Order\nFilter"
      Path		      "ercikongzhizuixin/Control 3/First-Order Filter1"
      SID		      "2555"
      Type		      "LIBRARY_BLOCK"
    }
    ExternalFileReference {
      Reference		      "peGeneralControl/On-Off Delay"
      Path		      "ercikongzhizuixin/Control 3/On-Off Delay"
      SID		      "2563"
      Type		      "LIBRARY_BLOCK"
    }
    ExternalFileReference {
      Reference		      "peGeneralControl/On-Off Delay"
      Path		      "ercikongzhizuixin/Control 3/On-Off Delay1"
      SID		      "2564"
      Type		      "LIBRARY_BLOCK"
    }
    ExternalFileReference {
      Reference		      "powerlib_extras/Measurements/abc_to_dq0\nTransformation"
      Path		      "ercikongzhizuixin/Control 3/PQ computation2/abc_to_dq0 Transformation"
      SID		      "775"
      Type		      "LIBRARY_BLOCK"
    }
    ExternalFileReference {
      Reference		      "powerlib_extras/Measurements/abc_to_dq0\nTransformation"
      Path		      "ercikongzhizuixin/Control 3/PQ computation2/abc_to_dq0 Transformation1"
      SID		      "776"
      Type		      "LIBRARY_BLOCK"
    }
    ExternalFileReference {
      Reference		      "powerlib_extras/Measurements/abc_to_dq0\nTransformation"
      Path		      "ercikongzhizuixin/Control 3/PQ computation2/abc_to_dq0 Transformation2"
      SID		      "777"
      Type		      "LIBRARY_BLOCK"
    }
    ExternalFileReference {
      Reference		      "peGeneralControl/On-Off Delay"
      Path		      "ercikongzhizuixin/Control 3/U3/U33/On-Off Delay"
      SID		      "2639"
      Type		      "LIBRARY_BLOCK"
    }
    ExternalFileReference {
      Reference		      "simulink/Logic and Bit\nOperations/Compare\nTo Constant"
      Path		      "ercikongzhizuixin/Control 3/U3/U33/counter/Compare To Constant"
      SID		      "2670"
      Type		      "LIBRARY_BLOCK"
    }
    ExternalFileReference {
      Reference		      "peGeneralControl/On-Off Delay"
      Path		      "ercikongzhizuixin/Control 3/f3/f33/On-Off Delay"
      SID		      "2716"
      Type		      "LIBRARY_BLOCK"
    }
    ExternalFileReference {
      Reference		      "simulink/Logic and Bit\nOperations/Compare\nTo Constant"
      Path		      "ercikongzhizuixin/Control 3/f3/f33/counter/Compare To Constant"
      SID		      "2747"
      Type		      "LIBRARY_BLOCK"
    }
    ExternalFileReference {
      Reference		      "simulink/Continuous/PID Controller"
      Path		      "ercikongzhizuixin/Control 4/Control4/Discrete PID Controller"
      SID		      "597"
      Type		      "LIBRARY_BLOCK"
    }
    ExternalFileReference {
      Reference		      "simulink/Continuous/PID Controller"
      Path		      "ercikongzhizuixin/Control 4/Control4/Discrete PID Controller1"
      SID		      "598"
      Type		      "LIBRARY_BLOCK"
    }
    ExternalFileReference {
      Reference		      "powerlib_extras/Control \nBlocks/PWM Generator"
      Path		      "ercikongzhizuixin/Control 4/Control4/PWM Generator"
      SID		      "608"
      Type		      "LIBRARY_BLOCK"
    }
    ExternalFileReference {
      Reference		      "powerlib_extras/Measurements/dq0_to_abc\nTransformation"
      Path		      "ercikongzhizuixin/Control 4/Control4/dq0_to_abc Transformation"
      SID		      "623"
      Type		      "LIBRARY_BLOCK"
    }
    ExternalFileReference {
      Reference		      "powerlib_extras/Measurements/abc_to_dq0\nTransformation"
      Path		      "ercikongzhizuixin/Control 4/Droop4/abc_to_dq0 Transformation"
      SID		      "729"
      Type		      "LIBRARY_BLOCK"
    }
    ExternalFileReference {
      Reference		      "powerlib_meascontrol/Filters/First-Order\nFilter"
      Path		      "ercikongzhizuixin/Control 4/First-Order Filter"
      SID		      "2851"
      Type		      "LIBRARY_BLOCK"
    }
    ExternalFileReference {
      Reference		      "powerlib_meascontrol/Filters/First-Order\nFilter"
      Path		      "ercikongzhizuixin/Control 4/First-Order Filter1"
      SID		      "2852"
      Type		      "LIBRARY_BLOCK"
    }
    ExternalFileReference {
      Reference		      "peGeneralControl/On-Off Delay"
      Path		      "ercikongzhizuixin/Control 4/On-Off Delay"
      SID		      "2860"
      Type		      "LIBRARY_BLOCK"
    }
    ExternalFileReference {
      Reference		      "peGeneralControl/On-Off Delay"
      Path		      "ercikongzhizuixin/Control 4/On-Off Delay1"
      SID		      "2861"
      Type		      "LIBRARY_BLOCK"
    }
    ExternalFileReference {
      Reference		      "powerlib_extras/Measurements/abc_to_dq0\nTransformation"
      Path		      "ercikongzhizuixin/Control 4/PQ computation3/abc_to_dq0 Transformation"
      SID		      "810"
      Type		      "LIBRARY_BLOCK"
    }
    ExternalFileReference {
      Reference		      "powerlib_extras/Measurements/abc_to_dq0\nTransformation"
      Path		      "ercikongzhizuixin/Control 4/PQ computation3/abc_to_dq0 Transformation1"
      SID		      "811"
      Type		      "LIBRARY_BLOCK"
    }
    ExternalFileReference {
      Reference		      "powerlib_extras/Measurements/abc_to_dq0\nTransformation"
      Path		      "ercikongzhizuixin/Control 4/PQ computation3/abc_to_dq0 Transformation2"
      SID		      "812"
      Type		      "LIBRARY_BLOCK"
    }
    ExternalFileReference {
      Reference		      "peGeneralControl/On-Off Delay"
      Path		      "ercikongzhizuixin/Control 4/U4/U44/On-Off Delay"
      SID		      "2936"
      Type		      "LIBRARY_BLOCK"
    }
    ExternalFileReference {
      Reference		      "simulink/Logic and Bit\nOperations/Compare\nTo Constant"
      Path		      "ercikongzhizuixin/Control 4/U4/U44/counter/Compare To Constant"
      SID		      "2967"
      Type		      "LIBRARY_BLOCK"
    }
    ExternalFileReference {
      Reference		      "peGeneralControl/On-Off Delay"
      Path		      "ercikongzhizuixin/Control 4/f4/f44/On-Off Delay"
      SID		      "3013"
      Type		      "LIBRARY_BLOCK"
    }
    ExternalFileReference {
      Reference		      "simulink/Logic and Bit\nOperations/Compare\nTo Constant"
      Path		      "ercikongzhizuixin/Control 4/f4/f44/counter/Compare To Constant"
      SID		      "3044"
      Type		      "LIBRARY_BLOCK"
    }
    ExternalFileReference {
      Reference		      "powerlib/Electrical\nSources/DC Voltage Source"
      Path		      "ercikongzhizuixin/DC Voltage Source"
      SID		      "22"
      Type		      "LIBRARY_BLOCK"
    }
    ExternalFileReference {
      Reference		      "powerlib/Electrical\nSources/DC Voltage Source"
      Path		      "ercikongzhizuixin/DC Voltage Source1"
      SID		      "198"
      Type		      "LIBRARY_BLOCK"
    }
    ExternalFileReference {
      Reference		      "powerlib/Electrical\nSources/DC Voltage Source"
      Path		      "ercikongzhizuixin/DC Voltage Source2"
      SID		      "523"
      Type		      "LIBRARY_BLOCK"
    }
    ExternalFileReference {
      Reference		      "powerlib/Electrical\nSources/DC Voltage Source"
      Path		      "ercikongzhizuixin/DC Voltage Source3"
      SID		      "524"
      Type		      "LIBRARY_BLOCK"
    }
    ExternalFileReference {
      Reference		      "powerlib/Elements/Ground"
      Path		      "ercikongzhizuixin/Ground"
      SID		      "7"
      Type		      "LIBRARY_BLOCK"
    }
    ExternalFileReference {
      Reference		      "powerlib/Elements/Ground"
      Path		      "ercikongzhizuixin/Ground1"
      SID		      "199"
      Type		      "LIBRARY_BLOCK"
    }
    ExternalFileReference {
      Reference		      "powerlib/Elements/Ground"
      Path		      "ercikongzhizuixin/Ground2"
      SID		      "527"
      Type		      "LIBRARY_BLOCK"
    }
    ExternalFileReference {
      Reference		      "powerlib/Elements/Ground"
      Path		      "ercikongzhizuixin/Ground3"
      SID		      "528"
      Type		      "LIBRARY_BLOCK"
    }
    ExternalFileReference {
      Reference		      "powerlib/Elements/Series RLC Branch"
      Path		      "ercikongzhizuixin/RL1"
      SID		      "144"
      Type		      "LIBRARY_BLOCK"
    }
    ExternalFileReference {
      Reference		      "powerlib/Elements/Series RLC Branch"
      Path		      "ercikongzhizuixin/RL2"
      SID		      "274"
      Type		      "LIBRARY_BLOCK"
    }
    ExternalFileReference {
      Reference		      "powerlib/Elements/Series RLC Branch"
      Path		      "ercikongzhizuixin/RL3"
      SID		      "529"
      Type		      "LIBRARY_BLOCK"
    }
    ExternalFileReference {
      Reference		      "powerlib/Elements/Series RLC Branch"
      Path		      "ercikongzhizuixin/RL4"
      SID		      "530"
      Type		      "LIBRARY_BLOCK"
    }
    ExternalFileReference {
      Reference		      "powerlib/Elements/Three-Phase\nSeries RLC Branch"
      Path		      "ercikongzhizuixin/Three-Phase Series RLC Branch1"
      SID		      "841"
      Type		      "LIBRARY_BLOCK"
    }
    ExternalFileReference {
      Reference		      "powerlib/Elements/Three-Phase\nSeries RLC Branch"
      Path		      "ercikongzhizuixin/Three-Phase Series RLC Branch2"
      SID		      "840"
      Type		      "LIBRARY_BLOCK"
    }
    ExternalFileReference {
      Reference		      "powerlib/Elements/Three-Phase\nSeries RLC Branch"
      Path		      "ercikongzhizuixin/Three-Phase Series RLC Branch3"
      SID		      "842"
      Type		      "LIBRARY_BLOCK"
    }
    ExternalFileReference {
      Reference		      "powerlib/Elements/Three-Phase\nSeries RLC Branch"
      Path		      "ercikongzhizuixin/Three-Phase Series RLC Branch4"
      SID		      "843"
      Type		      "LIBRARY_BLOCK"
    }
    ExternalFileReference {
      Reference		      "powerlib/Elements/Three-Phase\nSeries RLC Branch"
      Path		      "ercikongzhizuixin/Three-Phase Series RLC Branch5"
      SID		      "846"
      Type		      "LIBRARY_BLOCK"
    }
    ExternalFileReference {
      Reference		      "powerlib/Elements/Three-Phase\nSeries RLC Branch"
      Path		      "ercikongzhizuixin/Three-Phase Series RLC Branch6"
      SID		      "847"
      Type		      "LIBRARY_BLOCK"
    }
    ExternalFileReference {
      Reference		      "powerlib/Elements/Three-Phase\nSeries RLC Branch"
      Path		      "ercikongzhizuixin/Three-Phase Series RLC Branch7"
      SID		      "848"
      Type		      "LIBRARY_BLOCK"
    }
    ExternalFileReference {
      Reference		      "powerlib/Measurements/Three-Phase\nV-I Measurement"
      Path		      "ercikongzhizuixin/Three-Phase V-I Measurement"
      SID		      "354"
      Type		      "LIBRARY_BLOCK"
    }
    ExternalFileReference {
      Reference		      "powerlib/Measurements/Three-Phase\nV-I Measurement"
      Path		      "ercikongzhizuixin/Three-Phase V-I Measurement1"
      SID		      "361"
      Type		      "LIBRARY_BLOCK"
    }
    ExternalFileReference {
      Reference		      "powerlib/Measurements/Three-Phase\nV-I Measurement"
      Path		      "ercikongzhizuixin/Three-Phase V-I Measurement2"
      SID		      "364"
      Type		      "LIBRARY_BLOCK"
    }
    ExternalFileReference {
      Reference		      "powerlib/Measurements/Three-Phase\nV-I Measurement"
      Path		      "ercikongzhizuixin/Three-Phase V-I Measurement3"
      SID		      "365"
      Type		      "LIBRARY_BLOCK"
    }
    ExternalFileReference {
      Reference		      "powerlib/Measurements/Three-Phase\nV-I Measurement"
      Path		      "ercikongzhizuixin/Three-Phase V-I Measurement4"
      SID		      "533"
      Type		      "LIBRARY_BLOCK"
    }
    ExternalFileReference {
      Reference		      "powerlib/Measurements/Three-Phase\nV-I Measurement"
      Path		      "ercikongzhizuixin/Three-Phase V-I Measurement5"
      SID		      "534"
      Type		      "LIBRARY_BLOCK"
    }
    ExternalFileReference {
      Reference		      "powerlib/Measurements/Three-Phase\nV-I Measurement"
      Path		      "ercikongzhizuixin/Three-Phase V-I Measurement6"
      SID		      "535"
      Type		      "LIBRARY_BLOCK"
    }
    ExternalFileReference {
      Reference		      "powerlib/Measurements/Three-Phase\nV-I Measurement"
      Path		      "ercikongzhizuixin/Three-Phase V-I Measurement7"
      SID		      "536"
      Type		      "LIBRARY_BLOCK"
    }
    ExternalFileReference {
      Reference		      "powerlib/Elements/Three-Phase Breaker"
      Path		      "ercikongzhizuixin/Three-Phase Breaker1"
      SID		      "537"
      Type		      "LIBRARY_BLOCK"
    }
    ExternalFileReference {
      Reference		      "powerlib/Power\nElectronics/Universal Bridge"
      Path		      "ercikongzhizuixin/Universal Bridge"
      SID		      "16"
      Type		      "LIBRARY_BLOCK"
    }
    ExternalFileReference {
      Reference		      "powerlib/Power\nElectronics/Universal Bridge"
      Path		      "ercikongzhizuixin/Universal Bridge1"
      SID		      "276"
      Type		      "LIBRARY_BLOCK"
    }
    ExternalFileReference {
      Reference		      "powerlib/Power\nElectronics/Universal Bridge"
      Path		      "ercikongzhizuixin/Universal Bridge2"
      SID		      "538"
      Type		      "LIBRARY_BLOCK"
    }
    ExternalFileReference {
      Reference		      "powerlib/Power\nElectronics/Universal Bridge"
      Path		      "ercikongzhizuixin/Universal Bridge3"
      SID		      "539"
      Type		      "LIBRARY_BLOCK"
    }
    ExternalFileReference {
      Reference		      "powerlib/powergui"
      Path		      "ercikongzhizuixin/powergui"
      SID		      "142"
      Type		      "LIBRARY_BLOCK"
    }
    OrderedModelArguments   1
  }
  DiagnosticSuppressor	  "on"
  WebScopes_FoundationPlugin "on"
  NotesPlugin		  "on"
  LogicAnalyzerPlugin	  "on"
  SLCCPlugin		  "on"
  ScopeRefreshTime	  0.035000
  OverrideScopeRefreshTime on
  DisableAllScopes	  off
  DataTypeOverride	  "UseLocalSettings"
  DataTypeOverrideAppliesTo "AllNumericTypes"
  MinMaxOverflowLogging	  "UseLocalSettings"
  MinMaxOverflowArchiveMode "Overwrite"
  FPTRunName		  "Run 1"
  MaxMDLFileLineLength	  120
  UserBdParams		  "PhysicalModelingChecksum;PhysicalModelingParameterChecksum;PhysicalModelingProducts"
  LastSavedArchitecture	  "win64"
  Object {
    $PropName		    "BdWindowsInfo"
    $ObjectID		    1
    $ClassName		    "Simulink.BDWindowsInfo"
    Object {
      $PropName		      "WindowsInfo"
      $ObjectID		      2
      $ClassName	      "Simulink.WindowInfo"
      IsActive		      [1]
      Location		      [1913.0, -7.0, 2574.0, 1414.0]
      Object {
	$PropName		"ModelBrowserInfo"
	$ObjectID		3
	$ClassName		"Simulink.ModelBrowserInfo"
	Visible			[0]
	DockPosition		"Left"
	Width			[50]
	Height			[50]
	Filter			[9]
      }
      Object {
	$PropName		"ExplorerBarInfo"
	$ObjectID		4
	$ClassName		"Simulink.ExplorerBarInfo"
	Visible			[1]
      }
      Array {
	Type			"Simulink.EditorInfo"
	Dimension		9
	Object {
	  $ObjectID		  5
	  IsActive		  [1]
	  ViewObjType		  "SimulinkTopLevel"
	  LoadSaveID		  "0"
	  Extents		  [3155.0, 1551.0]
	  ZoomFactor		  [0.99999999999999967]
	  Offset		  [-733.153836625972, -106.73356336690233]
	}
	Object {
	  $ObjectID		  6
	  IsActive		  [0]
	  ViewObjType		  "SimulinkSubsys"
	  LoadSaveID		  "1127"
	  Extents		  [3155.0, 1551.0]
	  ZoomFactor		  [2.0]
	  Offset		  [-10.800000000000068, -6.75]
	}
	Object {
	  $ObjectID		  7
	  IsActive		  [0]
	  ViewObjType		  "SimulinkSubsys"
	  LoadSaveID		  "2305"
	  Extents		  [3155.0, 1551.0]
	  ZoomFactor		  [1.4999999999999996]
	  Offset		  [-186.06666666666695, -5.6843418860808015e-14]
	}
	Object {
	  $ObjectID		  8
	  IsActive		  [0]
	  ViewObjType		  "SimulinkSubsys"
	  LoadSaveID		  "2602"
	  Extents		  [3155.0, 1551.0]
	  ZoomFactor		  [1.25]
	  Offset		  [-549.28000000000009, -110.09999999999997]
	}
	Object {
	  $ObjectID		  9
	  IsActive		  [0]
	  ViewObjType		  "SimulinkSubsys"
	  LoadSaveID		  "2899"
	  Extents		  [3155.0, 1551.0]
	  ZoomFactor		  [1.4999999999999996]
	  Offset		  [-306.06666666666695, -125.0]
	}
	Object {
	  $ObjectID		  10
	  IsActive		  [0]
	  ViewObjType		  "SimulinkSubsys"
	  LoadSaveID		  "1044"
	  Extents		  [3155.0, 1551.0]
	  ZoomFactor		  [1.7499999999999996]
	  Offset		  [41.585714285714062, -88.785714285714334]
	}
	Object {
	  $ObjectID		  11
	  IsActive		  [0]
	  ViewObjType		  "SimulinkSubsys"
	  LoadSaveID		  "2382"
	  Extents		  [3155.0, 1551.0]
	  ZoomFactor		  [1.7499999999999996]
	  Offset		  [-20.914285714285938, -76.000000000000057]
	}
	Object {
	  $ObjectID		  12
	  IsActive		  [0]
	  ViewObjType		  "SimulinkSubsys"
	  LoadSaveID		  "2679"
	  Extents		  [3155.0, 1551.0]
	  ZoomFactor		  [1.7499999999999996]
	  Offset		  [71.585714285714062, 6.4999999999999432]
	}
	Object {
	  $ObjectID		  13
	  IsActive		  [0]
	  ViewObjType		  "SimulinkSubsys"
	  LoadSaveID		  "2976"
	  Extents		  [3155.0, 1551.0]
	  ZoomFactor		  [1.0]
	  Offset		  [-434.10000000000014, -221.5]
	}
	PropName		"EditorsInfo"
      }
      Object {
	$PropName		"DockComponentsInfo"
	$ObjectID		14
	$ClassName		"Simulink.DockComponentInfo"
	Type			"GLUE2:PropertyInspector"
	ID			"Property Inspector"
	Visible			[0]
	CreateCallback		""
	UserData		""
	Floating		[0]
	DockPosition		"Right"
	Width			[512]
	Height			[384]
      }
      WindowState	      "AAAA/wAAAAD9AAAAAgAAAAAAAAC9AAAB+PwCAAAAA/sAAAAWAEQAbwBjAGsAVwBpAGQAZwBlAHQAMwEAAAAxAAAB+AAAA"
      "AAAAAAA+wAAABYARABvAGMAawBXAGkAZABnAGUAdAA0AAAAAAD/////AAAAAAAAAAD7AAAAUgBHAEwAVQBFADIAIAB0AHIAZQBlACAAYwBvAG0Ac"
      "ABvAG4AZQBuAHQALwBHAEwAVQBFADIAIAB0AHIAZQBlACAAYwBvAG0AcABvAG4AZQBuAHQAAAAAAP////8AAAB5AP///wAAAAEAAAAAAAAAAPwCA"
      "AAAAfsAAABUAEcATABVAEUAMgA6AFAAcgBvAHAAZQByAHQAeQBJAG4AcwBwAGUAYwB0AG8AcgAvAFAAcgBvAHAAZQByAHQAeQAgAEkAbgBzAHAAZ"
      "QBjAHQAbwByAAAAAAD/////AAAARgD///8AAAyAAAAGWAAAAAEAAAACAAAAAQAAAAL8AAAAAQAAAAIAAAAP/////wAAAAAA/////wAAAAAAAAAA/"
      "////wEAAAAA/////wAAAAAAAAAA/////wAAAAAA/////wAAAAAAAAAA/////wAAAAAA/////wAAAAAAAAAA/////wAAAAAA/////wAAAAAAAAAA/"
      "////wEAAACR/////wAAAAAAAAAA/////wEAAAEE/////wAAAAAAAAAA/////wAAAAAA/////wAAAAAAAAAA/////wEAAAGV/////wAAAAAAAAAA/"
      "////wAAAAAA/////wAAAAAAAAAA/////wAAAAAA/////wAAAAAAAAAA/////wAAAAAA/////wAAAAAAAAAA/////wEAAAQV/////wAAAAAAAAAA/"
      "////wEAAARN/////wAAAAAAAAAA/////wAAAAAA/////wAAAAAAAAAA"
    }
  }
  HideAutomaticNames	  on
  PhysicalModelingChecksum "3208177725"
  PhysicalModelingParameterChecksum "2279016232"
  PhysicalModelingProducts "Power_System_Blocks"
  Created		  "Mon Jul 07 10:48:24 2014"
  Creator		  "lenovo"
  UpdateHistory		  "UpdateHistoryNever"
  ModifiedByFormat	  "%<Auto>"
  LastModifiedBy	  "ҹ������"
  ModifiedDateFormat	  "%<Auto>"
  LastModifiedDate	  "Wed Dec 08 21:56:03 2021"
  RTWModifiedTimeStamp	  560901348
  ModelVersionFormat	  "1.%<AutoIncrement:22>"
  SampleTimeColors	  off
  SampleTimeAnnotations	  off
  LibraryLinkDisplay	  "none"
  WideLines		  off
  ShowLineDimensions	  off
  ShowPortDataTypes	  off
  ShowAllPropagatedSignalLabels	off
  PortDataTypeDisplayFormat "AliasTypeOnly"
  ShowEditTimeErrors	  on
  ShowEditTimeWarnings	  on
  ShowEditTimeAdvisorChecks off
  ShowPortUnits		  off
  ShowDesignRanges	  off
  ShowLoopsOnError	  on
  IgnoreBidirectionalLines off
  ShowStorageClass	  off
  ShowTestPointIcons	  on
  ShowSignalResolutionIcons on
  ShowViewerIcons	  on
  SortedOrder		  off
  VariantCondition	  off
  ShowSubsystemDomainSpec off
  ExecutionContextIcon	  off
  ShowLinearizationAnnotations on
  ShowVisualizeInsertedRTB on
  ShowMarkup		  on
  BlockNameDataTip	  off
  BlockParametersDataTip  off
  BlockDescriptionStringDataTip	off
  BlockVariantConditionDataTip off
  ToolBar		  on
  StatusBar		  on
  BrowserShowLibraryLinks off
  FunctionConnectors	  off
  BrowserLookUnderMasks	  off
  MultiThreadCoSim	  on
  SimulationMode	  "normal"
  VisualizeLoggedSignalsWhenLoggingToFile off
  PauseTimes		  "5"
  NumberOfSteps		  1
  SnapshotBufferSize	  10
  SnapshotInterval	  10
  NumberOfLastSnapshots	  0
  EnablePacing		  off
  PacingRate		  1
  LinearizationMsg	  "none"
  Profile		  off
  ParamWorkspaceSource	  "MATLABWorkspace"
  AccelSystemTargetFile	  "accel.tlc"
  AccelTemplateMakefile	  "accel_default_tmf"
  AccelMakeCommand	  "make_rtw"
  TryForcingSFcnDF	  off
  Object {
    $PropName		    "DataLoggingOverride"
    $ObjectID		    15
    $ClassName		    "Simulink.SimulationData.ModelLoggingInfo"
    model_		    "ercikongzhizuixin"
    Array {
      Type		      "Cell"
      Dimension		      1
      Cell		      "ercikongzhizuixin"
      PropName		      "logAsSpecifiedByModels_"
    }
    Array {
      Type		      "Cell"
      Dimension		      1
      Cell		      ""
      PropName		      "logAsSpecifiedByModelsSSIDs_"
    }
  }
  ExtModeBatchMode	  off
  ExtModeEnableFloating	  on
  ExtModeTrigType	  "manual"
  ExtModeTrigMode	  "normal"
  ExtModeTrigPort	  "1"
  ExtModeTrigElement	  "any"
  ExtModeTrigDuration	  1000
  ExtModeTrigDurationFloating "auto"
  ExtModeTrigHoldOff	  0
  ExtModeTrigDelay	  0
  ExtModeTrigDirection	  "rising"
  ExtModeTrigLevel	  0
  ExtModeArchiveMode	  "off"
  ExtModeAutoIncOneShot	  off
  ExtModeIncDirWhenArm	  off
  ExtModeAddSuffixToVar	  off
  ExtModeWriteAllDataToWs off
  ExtModeArmWhenConnect	  on
  ExtModeSkipDownloadWhenConnect off
  ExtModeLogAll		  on
  ExtModeAutoUpdateStatusClock on
  ShowModelReferenceBlockVersion off
  ShowModelReferenceBlockIO off
  OrderedModelArguments	  on
  Array {
    Type		    "Handle"
    Dimension		    1
    Simulink.ConfigSet {
      $ObjectID		      16
      Version		      "1.18.1"
      DisabledProps	      []
      Description	      ""
      Array {
	Type			"Handle"
	Dimension		11
	Simulink.SolverCC {
	  $ObjectID		  17
	  Version		  "1.18.1"
	  DisabledProps		  []
	  Description		  ""
	  StartTime		  "0.0"
	  StopTime		  "8"
	  AbsTol		  "auto"
	  AutoScaleAbsTol	  on
	  FixedStep		  "auto"
	  InitialStep		  "auto"
	  MaxOrder		  5
	  ZcThreshold		  "auto"
	  ConsecutiveZCsStepRelTol "10*128*eps"
	  MaxConsecutiveZCs	  "1000"
	  ExtrapolationOrder	  4
	  NumberNewtonIterations  1
	  MaxStep		  "auto"
	  MinStep		  "auto"
	  MaxConsecutiveMinStep	  "1"
	  RelTol		  "1e-3"
	  EnableMultiTasking	  on
	  ConcurrentTasks	  off
	  Solver		  "ode45"
	  SolverName		  "ode45"
	  SolverJacobianMethodControl "auto"
	  ShapePreserveControl	  "DisableAll"
	  ZeroCrossControl	  "UseLocalSettings"
	  ZeroCrossAlgorithm	  "Nonadaptive"
	  AlgebraicLoopSolver	  "TrustRegion"
	  SolverInfoToggleStatus  off
	  IsAutoAppliedInSIP	  off
	  SolverResetMethod	  "Fast"
	  PositivePriorityOrder	  off
	  AutoInsertRateTranBlk	  off
	  SampleTimeConstraint	  "Unconstrained"
	  InsertRTBMode		  "Whenever possible"
	  SampleTimeProperty	  []
	  DecoupledContinuousIntegration off
	  MinimalZcImpactIntegration off
	}
	Simulink.DataIOCC {
	  $ObjectID		  18
	  Version		  "1.18.1"
	  DisabledProps		  []
	  Description		  ""
	  Decimation		  "1"
	  ExternalInput		  "[t, u]"
	  FinalStateName	  "xFinal"
	  InitialState		  "xInitial"
	  LimitDataPoints	  on
	  MaxDataPoints		  "1000"
	  LoadExternalInput	  off
	  LoadInitialState	  off
	  SaveFinalState	  off
	  SaveCompleteFinalSimState off
	  SaveFormat		  "Array"
	  SignalLoggingSaveFormat "ModelDataLogs"
	  SaveOutput		  on
	  SaveState		  off
	  SignalLogging		  on
	  DSMLogging		  on
	  InspectSignalLogs	  on
	  VisualizeSimOutput	  on
	  StreamToWorkspace	  off
	  StreamVariableName	  "streamout"
	  SaveTime		  on
	  ReturnWorkspaceOutputs  off
	  StateSaveName		  "xout"
	  TimeSaveName		  "tout"
	  OutputSaveName	  "yout"
	  SignalLoggingName	  "logsout"
	  DSMLoggingName	  "dsmout"
	  OutputOption		  "RefineOutputTimes"
	  OutputTimes		  "[]"
	  ReturnWorkspaceOutputsName "out"
	  Refine		  "1"
	  LoggingToFile		  off
	  DatasetSignalFormat	  "timeseries"
	  LoggingFileName	  "out.mat"
	  LoggingIntervals	  "[-inf, inf]"
	}
	Simulink.OptimizationCC {
	  $ObjectID		  19
	  Version		  "1.18.1"
	  Array {
	    Type		    "Cell"
	    Dimension		    9
	    Cell		    "BooleansAsBitfields"
	    Cell		    "PassReuseOutputArgsAs"
	    Cell		    "PassReuseOutputArgsThreshold"
	    Cell		    "ZeroExternalMemoryAtStartup"
	    Cell		    "ZeroInternalMemoryAtStartup"
	    Cell		    "OptimizeModelRefInitCode"
	    Cell		    "NoFixptDivByZeroProtection"
	    Cell		    "UseSpecifiedMinMax"
	    Cell		    "EfficientTunableParamExpr"
	    PropName		    "DisabledProps"
	  }
	  Description		  ""
	  BlockReduction	  on
	  BooleanDataType	  on
	  ConditionallyExecuteInputs on
	  DefaultParameterBehavior "Tunable"
	  UseDivisionForNetSlopeComputation "off"
	  UseFloatMulNetSlope	  off
	  DefaultUnderspecifiedDataType	"double"
	  UseSpecifiedMinMax	  off
	  InlineInvariantSignals  off
	  OptimizeBlockIOStorage  on
	  BufferReuse		  on
	  EnhancedBackFolding	  off
	  CachingGlobalReferences off
	  GlobalBufferReuse	  on
	  StrengthReduction	  off
	  AdvancedOptControl	  ""
	  ExpressionFolding	  on
	  BooleansAsBitfields	  off
	  BitfieldContainerType	  "uint_T"
	  EnableMemcpy		  on
	  MemcpyThreshold	  64
	  PassReuseOutputArgsAs	  "Structure reference"
	  PassReuseOutputArgsThreshold 12
	  ExpressionDepthLimit	  2147483647
	  LocalBlockOutputs	  on
	  RollThreshold		  5
	  StateBitsets		  off
	  DataBitsets		  off
	  ActiveStateOutputEnumStorageType "Native Integer"
	  ZeroExternalMemoryAtStartup on
	  ZeroInternalMemoryAtStartup on
	  InitFltsAndDblsToZero	  off
	  NoFixptDivByZeroProtection off
	  EfficientFloat2IntCast  off
	  EfficientMapNaN2IntZero on
	  LifeSpan		  "inf"
	  MaxStackSize		  "Inherit from target"
	  BufferReusableBoundary  on
	  SimCompilerOptimization "off"
	  AccelVerboseBuild	  off
	  OptimizeBlockOrder	  "off"
	  OptimizeDataStoreBuffers on
	  BusAssignmentInplaceUpdate on
	  DifferentSizesBufferReuse off
	  OptimizationLevel	  "level2"
	  OptimizationPriority	  "Balanced"
	  OptimizationCustomize	  on
	  UseRowMajorAlgorithm	  off
	  LabelGuidedReuse	  off
	}
	Simulink.DebuggingCC {
	  $ObjectID		  20
	  Version		  "1.18.1"
	  Array {
	    Type		    "Cell"
	    Dimension		    1
	    Cell		    "UseOnlyExistingSharedCode"
	    PropName		    "DisabledProps"
	  }
	  Description		  ""
	  RTPrefix		  "error"
	  ConsistencyChecking	  "none"
	  ArrayBoundsChecking	  "none"
	  SignalInfNanChecking	  "none"
	  StringTruncationChecking "error"
	  SignalRangeChecking	  "none"
	  ReadBeforeWriteMsg	  "UseLocalSettings"
	  WriteAfterWriteMsg	  "UseLocalSettings"
	  WriteAfterReadMsg	  "UseLocalSettings"
	  AlgebraicLoopMsg	  "warning"
	  ArtificialAlgebraicLoopMsg "warning"
	  SaveWithDisabledLinksMsg "warning"
	  SaveWithParameterizedLinksMsg	"warning"
	  CheckSSInitialOutputMsg on
	  UnderspecifiedInitializationDetection	"Classic"
	  MergeDetectMultiDrivingBlocksExec "none"
	  CheckExecutionContextPreStartOutputMsg off
	  CheckExecutionContextRuntimeOutputMsg	off
	  SignalResolutionControl "UseLocalSettings"
	  BlockPriorityViolationMsg "warning"
	  MinStepSizeMsg	  "warning"
	  TimeAdjustmentMsg	  "none"
	  MaxConsecutiveZCsMsg	  "error"
	  MaskedZcDiagnostic	  "warning"
	  IgnoredZcDiagnostic	  "warning"
	  SolverPrmCheckMsg	  "warning"
	  InheritedTsInSrcMsg	  "warning"
	  MultiTaskDSMMsg	  "error"
	  MultiTaskCondExecSysMsg "error"
	  MultiTaskRateTransMsg	  "error"
	  SingleTaskRateTransMsg  "none"
	  TasksWithSamePriorityMsg "warning"
	  ExportedTasksRateTransMsg "none"
	  SigSpecEnsureSampleTimeMsg "warning"
	  CheckMatrixSingularityMsg "none"
	  IntegerOverflowMsg	  "warning"
	  Int32ToFloatConvMsg	  "warning"
	  ParameterDowncastMsg	  "error"
	  ParameterOverflowMsg	  "error"
	  ParameterUnderflowMsg	  "none"
	  ParameterPrecisionLossMsg "warning"
	  ParameterTunabilityLossMsg "warning"
	  FixptConstUnderflowMsg  "none"
	  FixptConstOverflowMsg	  "none"
	  FixptConstPrecisionLossMsg "none"
	  UnderSpecifiedDataTypeMsg "none"
	  UnnecessaryDatatypeConvMsg "none"
	  VectorMatrixConversionMsg "none"
	  InvalidFcnCallConnMsg	  "error"
	  FcnCallInpInsideContextMsg "warning"
	  SignalLabelMismatchMsg  "none"
	  UnconnectedInputMsg	  "warning"
	  UnconnectedOutputMsg	  "warning"
	  UnconnectedLineMsg	  "warning"
	  UseOnlyExistingSharedCode "error"
	  SFcnCompatibilityMsg	  "none"
	  FrameProcessingCompatibilityMsg "error"
	  UniqueDataStoreMsg	  "none"
	  BusObjectLabelMismatch  "warning"
	  RootOutportRequireBusObject "warning"
	  AssertControl		  "UseLocalSettings"
	  AllowSymbolicDim	  on
	  RowMajorDimensionSupport off
	  ModelReferenceIOMsg	  "none"
	  ModelReferenceMultiInstanceNormalModeStructChecksumCheck "error"
	  ModelReferenceVersionMismatchMessage "none"
	  ModelReferenceIOMismatchMessage "none"
	  UnknownTsInhSupMsg	  "warning"
	  ModelReferenceDataLoggingMessage "warning"
	  ModelReferenceSymbolNameMessage "warning"
	  ModelReferenceExtraNoncontSigs "error"
	  StateNameClashWarn	  "warning"
	  SimStateInterfaceChecksumMismatchMsg "warning"
	  SimStateOlderReleaseMsg "error"
	  ChecksumConsistencyForSSReuse	"none"
	  LibraryContextMissingDiagnostic "warning"
	  MatchCodeGenerationContextForUpdateDiagram "none"
	  InitInArrayFormatMsg	  "warning"
	  StrictBusMsg		  "ErrorLevel1"
	  BusNameAdapt		  "WarnAndRepair"
	  NonBusSignalsTreatedAsBus "none"
	  SymbolicDimMinMaxWarning "warning"
	  LossOfSymbolicDimsSimulationWarning "warning"
	  LossOfSymbolicDimsCodeGenerationWarning "error"
	  SymbolicDimsDataTypeCodeGenerationDiagnostic "error"
	  BlockIODiagnostic	  "none"
	  SFUnusedDataAndEventsDiag "warning"
	  SFUnexpectedBacktrackingDiag "warning"
	  SFInvalidInputDataAccessInChartInitDiag "warning"
	  SFNoUnconditionalDefaultTransitionDiag "warning"
	  SFTransitionOutsideNaturalParentDiag "warning"
	  SFUnreachableExecutionPathDiag "warning"
	  SFUndirectedBroadcastEventsDiag "warning"
	  SFTransitionActionBeforeConditionDiag	"warning"
	  SFOutputUsedAsStateInMooreChartDiag "error"
	  SFTemporalDelaySmallerThanSampleTimeDiag "warning"
	  SFSelfTransitionDiag	  "warning"
	  SFExecutionAtInitializationDiag "none"
	  SFMachineParentedDataDiag "warning"
	  IntegerSaturationMsg	  "warning"
	  AllowedUnitSystems	  "all"
	  UnitsInconsistencyMsg	  "warning"
	  AllowAutomaticUnitConversions	on
	  RCSCRenamedMsg	  "warning"
	  RCSCObservableMsg	  "warning"
	  ForceCombineOutputUpdateInSim	off
	  UnitDatabase		  ""
	  UnderSpecifiedDimensionMsg "none"
	}
	Simulink.HardwareCC {
	  $ObjectID		  21
	  Version		  "1.18.1"
	  DisabledProps		  []
	  Description		  ""
	  ProdBitPerChar	  8
	  ProdBitPerShort	  16
	  ProdBitPerInt		  32
	  ProdBitPerLong	  32
	  ProdBitPerLongLong	  64
	  ProdBitPerFloat	  32
	  ProdBitPerDouble	  64
	  ProdBitPerPointer	  32
	  ProdBitPerSizeT	  32
	  ProdBitPerPtrDiffT	  32
	  ProdLargestAtomicInteger "Char"
	  ProdLargestAtomicFloat  "None"
	  ProdIntDivRoundTo	  "Undefined"
	  ProdEndianess		  "Unspecified"
	  ProdWordSize		  32
	  ProdShiftRightIntArith  on
	  ProdLongLongMode	  off
	  ProdHWDeviceType	  "32-bit Generic"
	  TargetBitPerChar	  8
	  TargetBitPerShort	  16
	  TargetBitPerInt	  32
	  TargetBitPerLong	  32
	  TargetBitPerLongLong	  64
	  TargetBitPerFloat	  32
	  TargetBitPerDouble	  64
	  TargetBitPerPointer	  32
	  TargetBitPerSizeT	  32
	  TargetBitPerPtrDiffT	  32
	  TargetLargestAtomicInteger "Char"
	  TargetLargestAtomicFloat "None"
	  TargetShiftRightIntArith on
	  TargetLongLongMode	  off
	  TargetIntDivRoundTo	  "Undefined"
	  TargetEndianess	  "Unspecified"
	  TargetWordSize	  32
	  TargetPreprocMaxBitsSint 32
	  TargetPreprocMaxBitsUint 32
	  TargetHWDeviceType	  "Specified"
	  TargetUnknown		  off
	  ProdEqTarget		  on
	  UseEmbeddedCoderFeatures on
	  UseSimulinkCoderFeatures on
	}
	Simulink.ModelReferenceCC {
	  $ObjectID		  22
	  Version		  "1.18.1"
	  DisabledProps		  []
	  Description		  ""
	  UpdateModelReferenceTargets "IfOutOfDateOrStructuralChange"
	  EnableRefExpFcnMdlSchedulingChecks on
	  CheckModelReferenceTargetMessage "error"
	  EnableParallelModelReferenceBuilds off
	  ParallelModelReferenceErrorOnInvalidPool on
	  ParallelModelReferenceMATLABWorkerInit "None"
	  ModelReferenceNumInstancesAllowed "Multi"
	  PropagateVarSize	  "Infer from blocks in model"
	  ModelDependencies	  ""
	  ModelReferencePassRootInputsByReference on
	  ModelReferenceMinAlgLoopOccurrences off
	  PropagateSignalLabelsOutOfModel off
	  SupportModelReferenceSimTargetCustomCode off
	}
	Simulink.SFSimCC {
	  $ObjectID		  23
	  Version		  "1.18.1"
	  DisabledProps		  []
	  Description		  ""
	  SimCustomSourceCode	  ""
	  SimCustomHeaderCode	  ""
	  SimCustomInitializer	  ""
	  SimCustomTerminator	  ""
	  SimReservedNameArray	  []
	  SimUserSources	  ""
	  SimUserIncludeDirs	  ""
	  SimUserLibraries	  ""
	  SimUserDefines	  ""
	  SimCustomCompilerFlags  ""
	  SimCustomLinkerFlags	  ""
	  SFSimEcho		  on
	  SimCtrlC		  on
	  SimIntegrity		  on
	  SimUseLocalCustomCode	  off
	  SimParseCustomCode	  on
	  SimAnalyzeCustomCode	  off
	  SimBuildMode		  "sf_incremental_build"
	  SimGenImportedTypeDefs  off
	  ModelFunctionsGlobalVisibility "on"
	  CompileTimeRecursionLimit 50
	  EnableRuntimeRecursion  on
	  MATLABDynamicMemAlloc	  on
	  MATLABDynamicMemAllocThreshold 65536
	  CustomCodeFunctionArrayLayout	[]
	  DefaultCustomCodeFunctionArrayLayout "NotSpecified"
	}
	Simulink.RTWCC {
	  $BackupClass		  "Simulink.RTWCC"
	  $ObjectID		  24
	  Version		  "1.18.1"
	  Array {
	    Type		    "Cell"
	    Dimension		    16
	    Cell		    "IncludeHyperlinkInReport"
	    Cell		    "GenerateTraceInfo"
	    Cell		    "GenerateTraceReport"
	    Cell		    "GenerateTraceReportSl"
	    Cell		    "GenerateTraceReportSf"
	    Cell		    "GenerateTraceReportEml"
	    Cell		    "GenerateWebview"
	    Cell		    "GenerateCodeMetricsReport"
	    Cell		    "GenerateCodeReplacementReport"
	    Cell		    "PortableWordSizes"
	    Cell		    "GenerateMissedCodeReplacementReport"
	    Cell		    "GenerateErtSFunction"
	    Cell		    "CreateSILPILBlock"
	    Cell		    "CodeExecutionProfiling"
	    Cell		    "CodeProfilingSaveOptions"
	    Cell		    "CodeProfilingInstrumentation"
	    PropName		    "DisabledProps"
	  }
	  SystemTargetFile	  "grt.tlc"
	  HardwareBoard		  "None"
	  TLCOptions		  ""
	  GenCodeOnly		  off
	  MakeCommand		  "make_rtw"
	  GenerateMakefile	  on
	  PackageGeneratedCodeAndArtifacts off
	  PackageName		  ""
	  TemplateMakefile	  "grt_default_tmf"
	  PostCodeGenCommand	  ""
	  Description		  ""
	  GenerateReport	  off
	  RTWVerbose		  on
	  RetainRTWFile		  off
	  RTWBuildHooks		  []
	  ProfileTLC		  off
	  TLCDebug		  off
	  TLCCoverage		  off
	  TLCAssert		  off
	  RTWUseLocalCustomCode	  off
	  RTWUseSimCustomCode	  off
	  CustomSourceCode	  ""
	  CustomHeaderCode	  ""
	  CustomInclude		  ""
	  CustomSource		  ""
	  CustomLibrary		  ""
	  CustomDefine		  ""
	  CustomBLASCallback	  ""
	  CustomLAPACKCallback	  ""
	  CustomFFTCallback	  ""
	  CustomInitializer	  ""
	  CustomTerminator	  ""
	  Toolchain		  "Automatically locate an installed toolchain"
	  BuildConfiguration	  "Faster Builds"
	  CustomToolchainOptions  []
	  IncludeHyperlinkInReport off
	  LaunchReport		  off
	  PortableWordSizes	  off
	  CreateSILPILBlock	  "None"
	  CodeExecutionProfiling  off
	  CodeExecutionProfileVariable "executionProfile"
	  CodeProfilingSaveOptions "SummaryOnly"
	  CodeProfilingInstrumentation "off"
	  SILDebugging		  off
	  TargetLang		  "C"
	  IncludeBusHierarchyInRTWFileBlockHierarchyMap	off
	  GenerateTraceInfo	  off
	  GenerateTraceReport	  off
	  GenerateTraceReportSl	  off
	  GenerateTraceReportSf	  off
	  GenerateTraceReportEml  off
	  GenerateWebview	  off
	  GenerateCodeMetricsReport off
	  GenerateCodeReplacementReport	off
	  GenerateMissedCodeReplacementReport off
	  RTWCompilerOptimization "off"
	  ObjectivePriorities	  []
	  RTWCustomCompilerOptimizations ""
	  CheckMdlBeforeBuild	  "Off"
	  SharedConstantsCachingThreshold 1024
	  Array {
	    Type		    "Handle"
	    Dimension		    2
	    Simulink.CodeAppCC {
	      $ObjectID		      25
	      Version		      "1.18.1"
	      Array {
		Type			"Cell"
		Dimension		28
		Cell			"IgnoreCustomStorageClasses"
		Cell			"IgnoreTestpoints"
		Cell			"InsertBlockDesc"
		Cell			"InsertPolySpaceComments"
		Cell			"SFDataObjDesc"
		Cell			"MATLABFcnDesc"
		Cell			"SimulinkDataObjDesc"
		Cell			"DefineNamingRule"
		Cell			"SignalNamingRule"
		Cell			"ParamNamingRule"
		Cell			"InlinedPrmAccess"
		Cell			"CustomSymbolStr"
		Cell			"CustomSymbolStrGlobalVar"
		Cell			"CustomSymbolStrType"
		Cell			"CustomSymbolStrField"
		Cell			"CustomSymbolStrFcn"
		Cell			"CustomSymbolStrFcnArg"
		Cell			"CustomSymbolStrBlkIO"
		Cell			"CustomSymbolStrTmpVar"
		Cell			"CustomSymbolStrMacro"
		Cell			"ReqsInCode"
		Cell			"BlockCommentType"
		Cell			"InternalIdentifier"
		Cell			"CustomSymbolStrModelFcn"
		Cell			"CustomSymbolStrUtil"
		Cell			"CustomSymbolStrEmxType"
		Cell			"CustomSymbolStrEmxFcn"
		Cell			"CustomUserTokenString"
		PropName		"DisabledProps"
	      }
	      Description	      ""
	      Comment		      ""
	      ForceParamTrailComments off
	      GenerateComments	      on
	      CommentStyle	      "Auto"
	      IgnoreCustomStorageClasses on
	      IgnoreTestpoints	      off
	      MaxIdLength	      31
	      PreserveName	      off
	      PreserveNameWithParent  off
	      ShowEliminatedStatement off
	      OperatorAnnotations     off
	      SimulinkDataObjDesc     off
	      SFDataObjDesc	      off
	      MATLABFcnDesc	      off
	      MangleLength	      1
	      SharedChecksumLength    8
	      CustomSymbolStrGlobalVar "$R$N$M"
	      CustomSymbolStrType     "$N$R$M_T"
	      CustomSymbolStrField    "$N$M"
	      CustomSymbolStrFcn      "$R$N$M$F"
	      CustomSymbolStrModelFcn "$R$N"
	      CustomSymbolStrFcnArg   "rt$I$N$M"
	      CustomSymbolStrBlkIO    "rtb_$N$M"
	      CustomSymbolStrTmpVar   "$N$M"
	      CustomSymbolStrMacro    "$R$N$M"
	      CustomSymbolStrUtil     "$N$C"
	      CustomSymbolStrEmxType  "emxArray_$M$N"
	      CustomSymbolStrEmxFcn   "emx$M$N"
	      CustomUserTokenString   ""
	      CustomCommentsFcn	      ""
	      DefineNamingRule	      "None"
	      DefineNamingFcn	      ""
	      ParamNamingRule	      "None"
	      ParamNamingFcn	      ""
	      SignalNamingRule	      "None"
	      SignalNamingFcn	      ""
	      InsertBlockDesc	      off
	      InsertPolySpaceComments off
	      SimulinkBlockComments   on
	      BlockCommentType	      "BlockPathComment"
	      StateflowObjectComments on
	      MATLABSourceComments    off
	      EnableCustomComments    off
	      InternalIdentifierFile  ""
	      InternalIdentifier      "Shortened"
	      InlinedPrmAccess	      "Literals"
	      ReqsInCode	      off
	      UseSimReservedNames     off
	      ReservedNameArray	      []
	    }
	    Simulink.GRTTargetCC {
	      $BackupClass	      "Simulink.TargetCC"
	      $ObjectID		      26
	      Version		      "1.18.1"
	      Array {
		Type			"Cell"
		Dimension		19
		Cell			"GeneratePreprocessorConditionals"
		Cell			"IncludeMdlTerminateFcn"
		Cell			"GenerateAllocFcn"
		Cell			"SuppressErrorStatus"
		Cell			"ERTCustomFileBanners"
		Cell			"GenerateSampleERTMain"
		Cell			"GenerateTestInterfaces"
		Cell			"ModelStepFunctionPrototypeControlCompliant"
		Cell			"CPPClassGenCompliant"
		Cell			"PortableWordSizes"
		Cell			"PurelyIntegerCode"
		Cell			"SupportComplex"
		Cell			"SupportAbsoluteTime"
		Cell			"SupportContinuousTime"
		Cell			"SupportNonInlinedSFcns"
		Cell			"PreserveStateflowLocalDataDimensions"
		Cell			"ExistingSharedCode"
		Cell			"RemoveDisableFunc"
		Cell			"RemoveResetFunc"
		PropName		"DisabledProps"
	      }
	      Description	      ""
	      TargetFcnLib	      "ansi_tfl_table_tmw.mat"
	      TargetLibSuffix	      ""
	      TargetPreCompLibLocation ""
	      GenFloatMathFcnCalls    "NOT IN USE"
	      TargetLangStandard      "C89/C90 (ANSI)"
	      CodeReplacementLibrary  "None"
	      UtilityFuncGeneration   "Auto"
	      MultiwordTypeDef	      "System defined"
	      MultiwordLength	      2048
	      DynamicStringBufferSize 256
	      GenerateFullHeader      on
	      InferredTypesCompatibility off
	      ExistingSharedCode      ""
	      GenerateSampleERTMain   off
	      GenerateTestInterfaces  off
	      ModelReferenceCompliant on
	      ParMdlRefBuildCompliant on
	      CompOptLevelCompliant   on
	      ConcurrentExecutionCompliant on
	      IncludeMdlTerminateFcn  on
	      GeneratePreprocessorConditionals "Use local settings"
	      CombineOutputUpdateFcns off
	      CombineSignalStateStructs	off
	      GroupInternalDataByFunction off
	      SuppressErrorStatus     off
	      IncludeFileDelimiter    "Auto"
	      ERTCustomFileBanners    off
	      SupportAbsoluteTime     on
	      LogVarNameModifier      "rt_"
	      MatFileLogging	      on
	      MultiInstanceERTCode    off
	      CodeInterfacePackaging  "Nonreusable function"
	      PurelyIntegerCode	      off
	      SupportNonFinite	      on
	      SupportComplex	      on
	      SupportContinuousTime   on
	      SupportNonInlinedSFcns  on
	      RemoveDisableFunc	      off
	      RemoveResetFunc	      off
	      SupportVariableSizeSignals off
	      ParenthesesLevel	      "Nominal"
	      CastingMode	      "Nominal"
	      PreserveStateflowLocalDataDimensions off
	      MATLABClassNameForMDSCustomization "Simulink.SoftwareTarget.GRTCustomization"
	      ModelStepFunctionPrototypeControlCompliant off
	      CPPClassGenCompliant    on
	      AutosarCompliant	      off
	      MDXCompliant	      off
	      GRTInterface	      on
	      GenerateAllocFcn	      off
	      UseToolchainInfoCompliant	on
	      GenerateSharedConstants on
	      CoderGroups	      []
	      AccessMethods	      []
	      LookupTableObjectStructAxisOrder "1,2,3,4,..."
	      LUTObjectStructOrderExplicitValues "Size,Breakpoints,Table"
	      LUTObjectStructOrderEvenSpacing "Size,Breakpoints,Table"
	      ArrayLayout	      "Column-major"
	      UnsupportedSFcnMsg      "error"
	      ERTHeaderFileRootName   "$R$E"
	      ERTSourceFileRootName   "$R$E"
	      ERTDataFileRootName     "$R_data"
	      UseMalloc		      off
	      ExtMode		      off
	      ExtModeStaticAlloc      off
	      ExtModeTesting	      off
	      ExtModeStaticAllocSize  1000000
	      ExtModeTransport	      0
	      ExtModeMexFile	      "ext_comm"
	      ExtModeMexArgs	      ""
	      ExtModeIntrfLevel	      "Level1"
	      RTWCAPISignals	      off
	      RTWCAPIParams	      off
	      RTWCAPIStates	      off
	      RTWCAPIRootIO	      off
	      GenerateASAP2	      off
	      MultiInstanceErrorCode  "Error"
	    }
	    PropName		    "Components"
	  }
	}
	SlCovCC.ConfigComp {
	  $ObjectID		  27
	  Version		  "1.18.1"
	  DisabledProps		  []
	  Description		  "Simulink Coverage Configuration Component"
	  Name			  "Simulink Coverage"
	  CovEnable		  off
	  CovScope		  "EntireSystem"
	  CovIncludeTopModel	  on
	  RecordCoverage	  off
	  CovPath		  "/"
	  CovSaveName		  "covdata"
	  CovCompData		  ""
	  CovMetricSettings	  "dw"
	  CovFilter		  ""
	  CovHTMLOptions	  ""
	  CovNameIncrementing	  off
	  CovHtmlReporting	  off
	  CovForceBlockReductionOff on
	  CovEnableCumulative	  on
	  CovSaveCumulativeToWorkspaceVar on
	  CovSaveSingleToWorkspaceVar on
	  CovCumulativeVarName	  "covCumulativeData"
	  CovCumulativeReport	  off
	  CovSaveOutputData	  on
	  CovOutputDir		  "slcov_output/$ModelName$"
	  CovDataFileName	  "$ModelName$_cvdata"
	  CovShowResultsExplorer  on
	  CovReportOnPause	  on
	  CovModelRefEnable	  "off"
	  CovModelRefExcluded	  ""
	  CovExternalEMLEnable	  off
	  CovSFcnEnable		  off
	  CovBoundaryAbsTol	  1e-05
	  CovBoundaryRelTol	  0.01
	  CovUseTimeInterval	  off
	  CovStartTime		  0
	  CovStopTime		  0
	  CovMcdcMode		  "Masking"
	}
	hdlcoderui.hdlcc {
	  $ObjectID		  28
	  Version		  "1.18.1"
	  DisabledProps		  []
	  Description		  "HDL Coder custom configuration component"
	  Name			  "HDL Coder"
	  Array {
	    Type		    "Cell"
	    Dimension		    1
	    Cell		    " "
	    PropName		    "HDLConfigFile"
	  }
	  HDLCActiveTab		  "0"
	}
	SSC.SimscapeCC {
	  $ObjectID		  29
	  Version		  "1.14.2"
	  Array {
	    Type		    "Cell"
	    Dimension		    1
	    Cell		    "Name"
	    PropName		    "DisabledProps"
	  }
	  Description		  ""
	  Name			  "Simscape"
	  EditingMode		  "Full"
	  ExplicitSolverDiagnosticOptions "warning"
	  GlobalZcOffDiagnosticOptions "warning"
	  SimscapeNormalizeSystem off
	  SimscapeNominalValues	  "[{\"value\":\"1\",\"unit\":\"A\"},{\"value\":\"1\",\"unit\":\"bar\"},{\"value\":\"1\",\"un"
	  "it\":\"cm^2\"},{\"value\":\"1\",\"unit\":\"cm^3/s\"},{\"value\":\"1\",\"unit\":\"kJ/kg\"},{\"value\":\"1\",\"unit\""
	  ":\"kW\"},{\"value\":\"1\",\"unit\":\"l\"},{\"value\":\"1\",\"unit\":\"N\"},{\"value\":\"1\",\"unit\":\"N*m\"},{\"va"
	  "lue\":\"1\",\"unit\":\"V\"}]"
	  SimscapeLogType	  "none"
	  SimscapeLogSimulationStatistics off
	  SimscapeLogToSDI	  off
	  SimscapeLogOpenViewer	  off
	  SimscapeLogName	  "simlog"
	  SimscapeLogDecimation	  1
	  SimscapeLogLimitData	  on
	  SimscapeLogDataHistory  5000
	  SimscapeUseOperatingPoints off
	  SimscapeOperatingPoint  ""
	  SelectedTab		  ""
	}
	PropName		"Components"
      }
      Name		      "Configuration"
      ExtraOptions	      ""
      CurrentDlgPage	      "Solver"
      ConfigPrmDlgPosition    [ 520, 164, 1400, 794 ]
    }
    PropName		    "ConfigurationSets"
  }
  Simulink.ConfigSet {
    $PropName		    "ActiveConfigurationSet"
    $ObjectID		    16
  }
  Object {
    $PropName		    "DataTransfer"
    $ObjectID		    30
    $ClassName		    "Simulink.GlobalDataTransfer"
    DefaultTransitionBetweenSyncTasks "Ensure deterministic transfer (maximum delay)"
    DefaultTransitionBetweenAsyncTasks "Ensure data integrity only"
    DefaultTransitionBetweenContTasks "Ensure deterministic transfer (minimum delay)"
    DefaultExtrapolationMethodBetweenContTasks "None"
    AutoInsertRateTranBlk   [0]
  }
  ExplicitPartitioning	  off
  BlockDefaults {
    ForegroundColor	    "black"
    BackgroundColor	    "white"
    DropShadow		    off
    NamePlacement	    "normal"
    FontName		    "Helvetica"
    FontSize		    10
    FontWeight		    "normal"
    FontAngle		    "normal"
    ShowName		    on
    HideAutomaticName	    on
    BlockRotation	    0
    BlockMirror		    off
  }
  AnnotationDefaults {
    HorizontalAlignment	    "center"
    VerticalAlignment	    "middle"
    ForegroundColor	    "black"
    BackgroundColor	    "white"
    DropShadow		    off
    FontName		    "Helvetica"
    FontSize		    10
    FontWeight		    "normal"
    FontAngle		    "normal"
    MarkupType		    "model"
    UseDisplayTextAsClickCallback off
    AnnotationType	    "note_annotation"
    FixedHeight		    off
    FixedWidth		    off
    Interpreter		    "off"
  }
  LineDefaults {
    FontName		    "Helvetica"
    FontSize		    9
    FontWeight		    "normal"
    FontAngle		    "normal"
  }
  MaskDefaults {
    SelfModifiable	    "off"
    IconFrame		    "on"
    IconOpaque		    "opaque"
    RunInitForIconRedraw    "analyze"
    IconRotate		    "none"
    PortRotate		    "default"
    IconUnits		    "autoscale"
  }
  MaskParameterDefaults {
    Evaluate		    "on"
    Tunable		    "on"
    NeverSave		    "off"
    Internal		    "off"
    ReadOnly		    "off"
    Enabled		    "on"
    Visible		    "on"
    ToolTip		    "on"
  }
  BlockParameterDefaults {
    Block {
      BlockType		      Clock
      DisplayTime	      off
      Decimation	      "10"
    }
    Block {
      BlockType		      Constant
      Value		      "1"
      VectorParams1D	      on
      SamplingMode	      "Sample based"
      OutMin		      "[]"
      OutMax		      "[]"
      OutDataTypeStr	      "Inherit: Inherit from 'Constant value'"
      LockScale		      off
      SampleTime	      "inf"
      FramePeriod	      "inf"
      PreserveConstantTs      off
    }
    Block {
      BlockType		      Demux
      Outputs		      "4"
      DisplayOption	      "none"
      BusSelectionMode	      off
    }
    Block {
      BlockType		      Derivative
      CoefficientInTFapproximation "inf"
    }
    Block {
      BlockType		      From
      GotoTag		      "A"
      IconDisplay	      "Tag"
      TagVisibility	      "local"
    }
    Block {
      BlockType		      Gain
      Gain		      "1"
      Multiplication	      "Element-wise(K.*u)"
      ParamMin		      "[]"
      ParamMax		      "[]"
      ParamDataTypeStr	      "Inherit: Same as input"
      OutMin		      "[]"
      OutMax		      "[]"
      OutDataTypeStr	      "Inherit: Same as input"
      LockScale		      off
      RndMeth		      "Floor"
      SaturateOnIntegerOverflow	on
      SampleTime	      "-1"
    }
    Block {
      BlockType		      Goto
      GotoTag		      "A"
      IconDisplay	      "Tag"
      TagVisibility	      "local"
    }
    Block {
      BlockType		      Inport
      Port		      "1"
      OutputFunctionCall      off
      OutMin		      "[]"
      OutMax		      "[]"
      OutDataTypeStr	      "Inherit: auto"
      LockScale		      off
      BusOutputAsStruct	      off
      Unit		      "inherit"
      PortDimensions	      "-1"
      VarSizeSig	      "Inherit"
      SampleTime	      "-1"
      SignalType	      "auto"
      SamplingMode	      "auto"
      LatchByDelayingOutsideSignal off
      LatchInputForFeedbackSignals off
      Interpolate	      on
    }
    Block {
      BlockType		      Integrator
      ExternalReset	      "none"
      InitialConditionSource  "internal"
      InitialCondition	      "0"
      LimitOutput	      off
      UpperSaturationLimit    "inf"
      LowerSaturationLimit    "-inf"
      WrapState		      off
      WrappedStateUpperValue  "pi"
      WrappedStateLowerValue  "-pi"
      ShowSaturationPort      off
      ShowStatePort	      off
      AbsoluteTolerance	      "auto"
      IgnoreLimit	      off
      ZeroCross		      on
      ContinuousStateAttributes	"''"
    }
    Block {
      BlockType		      Math
      Operator		      "exp"
      OutputSignalType	      "auto"
      SampleTime	      "-1"
      OutMin		      "[]"
      OutMax		      "[]"
      OutDataTypeStr	      "Inherit: Same as first input"
      LockScale		      off
      RndMeth		      "Floor"
      SaturateOnIntegerOverflow	on
      IntermediateResultsDataTypeStr "Inherit: Inherit via internal rule"
      AlgorithmType	      "Newton-Raphson"
      Iterations	      "3"
    }
    Block {
      BlockType		      Memory
      InitialCondition	      "0"
      InheritSampleTime	      off
      LinearizeMemory	      off
      LinearizeAsDelay	      off
      StateMustResolveToSignalObject off
      RTWStateStorageClass    "Auto"
    }
    Block {
      BlockType		      Mux
      Inputs		      "4"
      DisplayOption	      "none"
      UseBusObject	      off
      BusObject		      "BusObject"
      NonVirtualBus	      off
    }
    Block {
      BlockType		      Outport
      Port		      "1"
      OutMin		      "[]"
      OutMax		      "[]"
      OutDataTypeStr	      "Inherit: auto"
      LockScale		      off
      BusOutputAsStruct	      off
      Unit		      "inherit"
      PortDimensions	      "-1"
      VarSizeSig	      "Inherit"
      SampleTime	      "-1"
      SignalType	      "auto"
      SamplingMode	      "auto"
      EnsureOutportIsVirtual  off
      SourceOfInitialOutputValue "Dialog"
      OutputWhenDisabled      "held"
      InitialOutput	      "[]"
      MustResolveToSignalObject	off
      OutputWhenUnConnected   off
      OutputWhenUnconnectedValue "0"
      VectorParamsAs1DForOutWhenUnconnected off
    }
    Block {
      BlockType		      Product
      Inputs		      "2"
      Multiplication	      "Element-wise(.*)"
      CollapseMode	      "All dimensions"
      CollapseDim	      "1"
      InputSameDT	      on
      OutMin		      "[]"
      OutMax		      "[]"
      OutDataTypeStr	      "Inherit: Same as first input"
      LockScale		      off
      RndMeth		      "Zero"
      SaturateOnIntegerOverflow	on
      SampleTime	      "-1"
    }
    Block {
      BlockType		      S-Function
      FunctionName	      "system"
      SFunctionModules	      "''"
      PortCounts	      "[]"
      MultiThreadCoSim	      "auto"
    }
    Block {
      BlockType		      Scope
      DefaultConfigurationName "Simulink.scopes.TimeScopeBlockCfg"
    }
    Block {
      BlockType		      Step
      Time		      "1"
      Before		      "0"
      After		      "1"
      SampleTime	      "-1"
      VectorParams1D	      on
      ZeroCross		      on
    }
    Block {
      BlockType		      SubSystem
      ShowPortLabels	      "FromPortIcon"
      Permissions	      "ReadWrite"
      PermitHierarchicalResolution "All"
      TreatAsAtomicUnit	      off
      MinAlgLoopOccurrences   off
      PropExecContextOutsideSubsystem off
      SystemSampleTime	      "-1"
      RTWSystemCode	      "Auto"
      RTWFcnNameOpts	      "Auto"
      RTWFileNameOpts	      "Auto"
      FunctionInterfaceSpec   "void_void"
      FunctionWithSeparateData off
      RTWMemSecFuncInitTerm   "Inherit from model"
      RTWMemSecFuncExecute    "Inherit from model"
      RTWMemSecDataConstants  "Inherit from model"
      RTWMemSecDataInternal   "Inherit from model"
      RTWMemSecDataParameters "Inherit from model"
      SimViewingDevice	      off
      DataTypeOverride	      "UseLocalSettings"
      DataTypeOverrideAppliesTo	"AllNumericTypes"
      MinMaxOverflowLogging   "UseLocalSettings"
      Opaque		      off
      MaskHideContents	      off
      SFBlockType	      "NONE"
      VariantControlMode      "Expression"
      Variant		      off
      GeneratePreprocessorConditionals off
      AllowZeroVariantControls off
      PropagateVariantConditions off
      TreatAsGroupedWhenPropagatingVariantConditions on
      ContentPreviewEnabled   off
      IsWebBlock	      off
      IsObserver	      off
      Latency		      "0"
      AutoFrameSizeCalculation off
      IsWebBlockPanel	      off
    }
    Block {
      BlockType		      Sum
      IconShape		      "rectangular"
      Inputs		      "++"
      CollapseMode	      "All dimensions"
      CollapseDim	      "1"
      InputSameDT	      on
      AccumDataTypeStr	      "Inherit: Inherit via internal rule"
      OutMin		      "[]"
      OutMax		      "[]"
      OutDataTypeStr	      "Inherit: Same as first input"
      LockScale		      off
      RndMeth		      "Floor"
      SaturateOnIntegerOverflow	on
      SampleTime	      "-1"
    }
    Block {
      BlockType		      Switch
      Criteria		      "u2 >= Threshold"
      Threshold		      "0"
      InputSameDT	      on
      OutMin		      "[]"
      OutMax		      "[]"
      OutDataTypeStr	      "Inherit: Inherit via internal rule"
      LockScale		      off
      RndMeth		      "Floor"
      SaturateOnIntegerOverflow	on
      ZeroCross		      on
      SampleTime	      "-1"
      AllowDiffInputSizes     off
    }
    Block {
      BlockType		      Terminator
    }
    Block {
      BlockType		      TransferFcn
      Numerator		      "[1]"
      Denominator	      "[1 2 1]"
      AbsoluteTolerance	      "auto"
      ContinuousStateAttributes	"''"
      Realization	      "auto"
    }
    Block {
      BlockType		      TriggerPort
      TriggerType	      "rising"
      IsSimulinkFunction      off
      FunctionVisibility      "global"
      Variant		      off
      GeneratePreprocessorConditionals off
      StatesWhenEnabling      "inherit"
      PropagateVarSize	      "During execution"
      ShowOutputPort	      off
      OutputDataType	      "auto"
      SampleTimeType	      "triggered"
      SampleTime	      "1"
      ZeroCross		      on
      DisallowConstTsAndPrmTs off
      InitialTriggerSignalState	"compatibility (no trigger on first evaluation)"
      PortDimensions	      "-1"
      TriggerSignalSampleTime "-1"
      OutMin		      "[]"
      OutMax		      "[]"
      OutDataTypeStr	      "Inherit: auto"
      Interpolate	      on
    }
    Block {
      BlockType		      Trigonometry
      Operator		      "sin"
      ApproximationMethod     "None"
      NumberOfIterations      "11"
      OutputSignalType	      "auto"
      SampleTime	      "-1"
    }
    Block {
      BlockType		      UniformRandomNumber
      Minimum		      "-1"
      Maximum		      "1"
      Seed		      "0"
      SampleTime	      "-1"
      VectorParams1D	      on
    }
  }
  System {
    Name		    "ercikongzhizuixin"
    Location		    [1913, -7, 4487, 1407]
    Open		    on
    PortBlocksUseCompactNotation off
    SetExecutionDomain	    off
    ExecutionDomainType	    "Deduce"
    ModelBrowserVisibility  off
    ModelBrowserWidth	    200
    ScreenColor		    "white"
    PaperOrientation	    "landscape"
    PaperPositionMode	    "auto"
    PaperType		    "usletter"
    PaperUnits		    "inches"
    TiledPaperMargins	    [0.500000, 0.500000, 0.500000, 0.500000]
    TiledPageScale	    1
    ShowPageBoundaries	    off
    ZoomFactor		    "100"
    ReportName		    "simulink-default.rpt"
    SIDHighWatermark	    "3587"
    Block {
      BlockType		      Reference
      Name		      "  "
      SID		      "143"
      Ports		      [0, 0, 0, 0, 0, 1, 1]
      Position		      [340, 163, 395, 177]
      ZOrder		      -3
      LibraryVersion	      "1.2800"
      FontName		      "Verdana"
      FontSize		      11
      SourceBlock	      "powerlib/Elements/Series RLC Branch"
      SourceType	      "Series RLC Branch"
      SourceProductName	      "Simscape Electrical"
      SourceProductBaseCode   "PS"
      LConnTagsString	      "__new0"
      RConnTagsString	      "__new0"
      BranchType	      "RL"
      Resistance	      "0.1"
      Inductance	      "12e-4"
      SetiL0		      off
      InitialCurrent	      "0"
      Capacitance	      "1e-6"
      Setx0		      off
      InitialVoltage	      "0"
      Measurements	      "None"
    }
    Block {
      BlockType		      Reference
      Name		      "  1"
      SID		      "511"
      Ports		      [0, 0, 0, 0, 0, 1, 1]
      Position		      [340, 643, 395, 657]
      ZOrder		      1091
      LibraryVersion	      "1.2800"
      FontName		      "Verdana"
      FontSize		      11
      SourceBlock	      "powerlib/Elements/Series RLC Branch"
      SourceType	      "Series RLC Branch"
      SourceProductName	      "Simscape Electrical"
      SourceProductBaseCode   "PS"
      LConnTagsString	      "__new0"
      RConnTagsString	      "__new0"
      BranchType	      "RL"
      Resistance	      "0.1"
      Inductance	      "12e-4"
      SetiL0		      off
      InitialCurrent	      "0"
      Capacitance	      "1e-6"
      Setx0		      off
      InitialVoltage	      "0"
      Measurements	      "None"
    }
    Block {
      BlockType		      Reference
      Name		      " Load2"
      SID		      "188"
      Ports		      [0, 0, 0, 0, 0, 3]
      Position		      [1212, 440, 1268, 505]
      ZOrder		      36
      BlockRotation	      270
      BlockMirror	      on
      ShowName		      off
      AttributesFormatString  "\\n"
      LibraryVersion	      "1.2800"
      FontName		      "Verdana"
      FontSize		      11
      SourceBlock	      "powerlib/Elements/Three-Phase\nSeries RLC Load"
      SourceType	      "Three-Phase Series RLC Load"
      SourceProductName	      "Simscape Electrical"
      SourceProductBaseCode   "PS"
      LConnTagsString	      "A|B|C"
      Configuration	      "Y (grounded)"
      NominalVoltage	      "375"
      Vabc		      "[1e3 1e3 1e3]"
      Vabcp		      "[1e3 1e3 1e3]"
      NominalFrequency	      "50"
      UnbalancedPower	      off
      ActivePower	      "46e3"
      InductivePower	      "23e3"
      CapacitivePower	      "0"
      Pabc		      "[10e3 9e3 11e3]"
      QLabc		      "[100 90 110]"
      QCabc		      "[100 90 110]"
      Pabcp		      "[10e3 9e3 11e3]"
      QLabcp		      "[100 90 110]"
      QCabcp		      "[100 90 110]"
      Measurements	      "None"
      LoadType		      "constant Z"
    }
    Block {
      BlockType		      Reference
      Name		      " Load3"
      SID		      "512"
      Ports		      [0, 0, 0, 0, 0, 3]
      Position		      [1080, 1017, 1145, 1093]
      ZOrder		      1092
      NamePlacement	      "alternate"
      ShowName		      off
      AttributesFormatString  "\\n"
      LibraryVersion	      "1.2800"
      FontName		      "Verdana"
      FontSize		      11
      SourceBlock	      "powerlib/Elements/Three-Phase\nSeries RLC Load"
      SourceType	      "Three-Phase Series RLC Load"
      SourceProductName	      "Simscape Electrical"
      SourceProductBaseCode   "PS"
      LConnTagsString	      "A|B|C"
      Configuration	      "Y (grounded)"
      NominalVoltage	      "375"
      Vabc		      "[1e3 1e3 1e3]"
      Vabcp		      "[1e3 1e3 1e3]"
      NominalFrequency	      "50"
      UnbalancedPower	      off
      ActivePower	      "16e3"
      InductivePower	      "16e3"
      CapacitivePower	      "0"
      Pabc		      "[10e3 9e3 11e3]"
      QLabc		      "[100 90 110]"
      QCabc		      "[100 90 110]"
      Pabcp		      "[10e3 9e3 11e3]"
      QLabcp		      "[100 90 110]"
      QCabcp		      "[100 90 110]"
      Measurements	      "None"
      LoadType		      "constant PQ"
    }
    Block {
      BlockType		      Reference
      Name		      " RL 1"
      SID		      "189"
      Ports		      [0, 0, 0, 0, 0, 1, 1]
      Position		      [340, 368, 395, 382]
      ZOrder		      35
      ShowName		      off
      LibraryVersion	      "1.2800"
      FontName		      "Verdana"
      FontSize		      11
      SourceBlock	      "powerlib/Elements/Series RLC Branch"
      SourceType	      "Series RLC Branch"
      SourceProductName	      "Simscape Electrical"
      SourceProductBaseCode   "PS"
      LConnTagsString	      "__new0"
      RConnTagsString	      "__new0"
      BranchType	      "RL"
      Resistance	      "0.1"
      Inductance	      "12e-4"
      SetiL0		      off
      InitialCurrent	      "0"
      Capacitance	      "1e-6"
      Setx0		      off
      InitialVoltage	      "0"
      Measurements	      "None"
    }
    Block {
      BlockType		      Reference
      Name		      " RL 2"
      SID		      "514"
      Ports		      [0, 0, 0, 0, 0, 1, 1]
      Position		      [340, 848, 395, 862]
      ZOrder		      1101
      ShowName		      off
      LibraryVersion	      "1.2800"
      FontName		      "Verdana"
      FontSize		      11
      SourceBlock	      "powerlib/Elements/Series RLC Branch"
      SourceType	      "Series RLC Branch"
      SourceProductName	      "Simscape Electrical"
      SourceProductBaseCode   "PS"
      LConnTagsString	      "__new0"
      RConnTagsString	      "__new0"
      BranchType	      "RL"
      Resistance	      "0.1"
      Inductance	      "12e-4"
      SetiL0		      off
      InitialCurrent	      "0"
      Capacitance	      "1e-6"
      Setx0		      off
      InitialVoltage	      "0"
      Measurements	      "None"
    }
    Block {
      BlockType		      Reference
      Name		      " RL1"
      SID		      "190"
      Ports		      [0, 0, 0, 0, 0, 1, 1]
      Position		      [340, 408, 395, 422]
      ZOrder		      34
      ShowName		      off
      LibraryVersion	      "1.2800"
      FontName		      "Verdana"
      FontSize		      11
      SourceBlock	      "powerlib/Elements/Series RLC Branch"
      SourceType	      "Series RLC Branch"
      SourceProductName	      "Simscape Electrical"
      SourceProductBaseCode   "PS"
      LConnTagsString	      "__new0"
      RConnTagsString	      "__new0"
      BranchType	      "RL"
      Resistance	      "0.1"
      Inductance	      "12e-4"
      SetiL0		      off
      InitialCurrent	      "0"
      Capacitance	      "1e-6"
      Setx0		      off
      InitialVoltage	      "0"
      Measurements	      "None"
    }
    Block {
      BlockType		      Reference
      Name		      " RL2"
      SID		      "145"
      Ports		      [0, 0, 0, 0, 0, 1, 1]
      Position		      [340, 203, 395, 217]
      ZOrder		      -4
      ShowName		      off
      LibraryVersion	      "1.2800"
      FontName		      "Verdana"
      FontSize		      11
      SourceBlock	      "powerlib/Elements/Series RLC Branch"
      SourceType	      "Series RLC Branch"
      SourceProductName	      "Simscape Electrical"
      SourceProductBaseCode   "PS"
      LConnTagsString	      "__new0"
      RConnTagsString	      "__new0"
      BranchType	      "RL"
      Resistance	      "0.1"
      Inductance	      "12e-4"
      SetiL0		      off
      InitialCurrent	      "0"
      Capacitance	      "1e-6"
      Setx0		      off
      InitialVoltage	      "0"
      Measurements	      "None"
    }
    Block {
      BlockType		      Reference
      Name		      " RL3"
      SID		      "515"
      Ports		      [0, 0, 0, 0, 0, 1, 1]
      Position		      [340, 888, 395, 902]
      ZOrder		      1100
      ShowName		      off
      LibraryVersion	      "1.2800"
      FontName		      "Verdana"
      FontSize		      11
      SourceBlock	      "powerlib/Elements/Series RLC Branch"
      SourceType	      "Series RLC Branch"
      SourceProductName	      "Simscape Electrical"
      SourceProductBaseCode   "PS"
      LConnTagsString	      "__new0"
      RConnTagsString	      "__new0"
      BranchType	      "RL"
      Resistance	      "0.1"
      Inductance	      "12e-4"
      SetiL0		      off
      InitialCurrent	      "0"
      Capacitance	      "1e-6"
      Setx0		      off
      InitialVoltage	      "0"
      Measurements	      "None"
    }
    Block {
      BlockType		      Reference
      Name		      " RL4"
      SID		      "516"
      Ports		      [0, 0, 0, 0, 0, 1, 1]
      Position		      [340, 683, 395, 697]
      ZOrder		      1090
      ShowName		      off
      LibraryVersion	      "1.2800"
      FontName		      "Verdana"
      FontSize		      11
      SourceBlock	      "powerlib/Elements/Series RLC Branch"
      SourceType	      "Series RLC Branch"
      SourceProductName	      "Simscape Electrical"
      SourceProductBaseCode   "PS"
      LConnTagsString	      "__new0"
      RConnTagsString	      "__new0"
      BranchType	      "RL"
      Resistance	      "0.1"
      Inductance	      "12e-4"
      SetiL0		      off
      InitialCurrent	      "0"
      Capacitance	      "1e-6"
      Setx0		      off
      InitialVoltage	      "0"
      Measurements	      "None"
    }
    Block {
      BlockType		      Reference
      Name		      "Cf"
      SID		      "1"
      Ports		      [0, 0, 0, 0, 0, 1, 1]
      Position		      [439, 265, 461, 300]
      ZOrder		      -6
      BlockRotation	      270
      BlockMirror	      on
      NamePlacement	      "alternate"
      ShowName		      off
      AttributesFormatString  "\\n"
      LibraryVersion	      "1.2800"
      FontName		      "Verdana"
      FontSize		      11
      SourceBlock	      "powerlib/Elements/Parallel RLC Branch"
      SourceType	      "Parallel RLC Branch"
      SourceProductName	      "Simscape Electrical"
      SourceProductBaseCode   "PS"
      LConnTagsString	      "a"
      RConnTagsString	      "__new0"
      BranchType	      "C"
      Resistance	      "1"
      Inductance	      "1e-3"
      SetiL0		      off
      InitialCurrent	      "0"
      Capacitance	      "1500e-6"
      Setx0		      off
      InitialVoltage	      "0"
      Measurements	      "None"
    }
    Block {
      BlockType		      Reference
      Name		      "Cf1"
      SID		      "2"
      Ports		      [0, 0, 0, 0, 0, 1, 1]
      Position		      [469, 265, 491, 300]
      ZOrder		      -7
      BlockRotation	      270
      BlockMirror	      on
      NamePlacement	      "alternate"
      ShowName		      off
      AttributesFormatString  "\\n"
      LibraryVersion	      "1.2800"
      FontName		      "Verdana"
      FontSize		      11
      SourceBlock	      "powerlib/Elements/Parallel RLC Branch"
      SourceType	      "Parallel RLC Branch"
      SourceProductName	      "Simscape Electrical"
      SourceProductBaseCode   "PS"
      LConnTagsString	      "a"
      RConnTagsString	      "__new0"
      BranchType	      "C"
      Resistance	      "1"
      Inductance	      "1e-3"
      SetiL0		      off
      InitialCurrent	      "0"
      Capacitance	      "1500e-6"
      Setx0		      off
      InitialVoltage	      "0"
      Measurements	      "None"
    }
    Block {
      BlockType		      Reference
      Name		      "Cf10"
      SID		      "521"
      Ports		      [0, 0, 0, 0, 0, 1, 1]
      Position		      [464, 960, 486, 995]
      ZOrder		      1098
      BlockRotation	      270
      BlockMirror	      on
      NamePlacement	      "alternate"
      ShowName		      off
      AttributesFormatString  "\\n"
      LibraryVersion	      "1.2800"
      FontName		      "Verdana"
      FontSize		      11
      SourceBlock	      "powerlib/Elements/Parallel RLC Branch"
      SourceType	      "Parallel RLC Branch"
      SourceProductName	      "Simscape Electrical"
      SourceProductBaseCode   "PS"
      LConnTagsString	      "a"
      RConnTagsString	      "__new0"
      BranchType	      "C"
      Resistance	      "1"
      Inductance	      "1e-3"
      SetiL0		      off
      InitialCurrent	      "0"
      Capacitance	      "1500e-6"
      Setx0		      off
      InitialVoltage	      "0"
      Measurements	      "None"
    }
    Block {
      BlockType		      Reference
      Name		      "Cf11"
      SID		      "522"
      Ports		      [0, 0, 0, 0, 0, 1, 1]
      Position		      [494, 960, 516, 995]
      ZOrder		      1097
      BlockRotation	      270
      BlockMirror	      on
      NamePlacement	      "alternate"
      ShowName		      off
      AttributesFormatString  "\\n"
      LibraryVersion	      "1.2800"
      FontName		      "Verdana"
      FontSize		      11
      SourceBlock	      "powerlib/Elements/Parallel RLC Branch"
      SourceType	      "Parallel RLC Branch"
      SourceProductName	      "Simscape Electrical"
      SourceProductBaseCode   "PS"
      LConnTagsString	      "a"
      RConnTagsString	      "__new0"
      BranchType	      "C"
      Resistance	      "1"
      Inductance	      "1e-3"
      SetiL0		      off
      InitialCurrent	      "0"
      Capacitance	      "1500e-6"
      Setx0		      off
      InitialVoltage	      "0"
      Measurements	      "None"
    }
    Block {
      BlockType		      Reference
      Name		      "Cf2"
      SID		      "3"
      Ports		      [0, 0, 0, 0, 0, 1, 1]
      Position		      [499, 265, 521, 300]
      ZOrder		      -8
      BlockRotation	      270
      BlockMirror	      on
      NamePlacement	      "alternate"
      ShowName		      off
      AttributesFormatString  "\\n"
      LibraryVersion	      "1.2800"
      FontName		      "Verdana"
      FontSize		      11
      SourceBlock	      "powerlib/Elements/Parallel RLC Branch"
      SourceType	      "Parallel RLC Branch"
      SourceProductName	      "Simscape Electrical"
      SourceProductBaseCode   "PS"
      LConnTagsString	      "a"
      RConnTagsString	      "__new0"
      BranchType	      "C"
      Resistance	      "1"
      Inductance	      "1e-3"
      SetiL0		      off
      InitialCurrent	      "0"
      Capacitance	      "1500e-6"
      Setx0		      off
      InitialVoltage	      "0"
      Measurements	      "None"
    }
    Block {
      BlockType		      Reference
      Name		      "Cf3"
      SID		      "192"
      Ports		      [0, 0, 0, 0, 0, 1, 1]
      Position		      [434, 480, 456, 515]
      ZOrder		      32
      BlockRotation	      270
      BlockMirror	      on
      NamePlacement	      "alternate"
      ShowName		      off
      AttributesFormatString  "\\n"
      LibraryVersion	      "1.2800"
      FontName		      "Verdana"
      FontSize		      11
      SourceBlock	      "powerlib/Elements/Parallel RLC Branch"
      SourceType	      "Parallel RLC Branch"
      SourceProductName	      "Simscape Electrical"
      SourceProductBaseCode   "PS"
      LConnTagsString	      "a"
      RConnTagsString	      "__new0"
      BranchType	      "C"
      Resistance	      "1"
      Inductance	      "1e-3"
      SetiL0		      off
      InitialCurrent	      "0"
      Capacitance	      "1500e-6"
      Setx0		      off
      InitialVoltage	      "0"
      Measurements	      "None"
    }
    Block {
      BlockType		      Reference
      Name		      "Cf4"
      SID		      "193"
      Ports		      [0, 0, 0, 0, 0, 1, 1]
      Position		      [464, 480, 486, 515]
      ZOrder		      31
      BlockRotation	      270
      BlockMirror	      on
      NamePlacement	      "alternate"
      ShowName		      off
      AttributesFormatString  "\\n"
      LibraryVersion	      "1.2800"
      FontName		      "Verdana"
      FontSize		      11
      SourceBlock	      "powerlib/Elements/Parallel RLC Branch"
      SourceType	      "Parallel RLC Branch"
      SourceProductName	      "Simscape Electrical"
      SourceProductBaseCode   "PS"
      LConnTagsString	      "a"
      RConnTagsString	      "__new0"
      BranchType	      "C"
      Resistance	      "1"
      Inductance	      "1e-3"
      SetiL0		      off
      InitialCurrent	      "0"
      Capacitance	      "1500e-6"
      Setx0		      off
      InitialVoltage	      "0"
      Measurements	      "None"
    }
    Block {
      BlockType		      Reference
      Name		      "Cf5"
      SID		      "194"
      Ports		      [0, 0, 0, 0, 0, 1, 1]
      Position		      [494, 480, 516, 515]
      ZOrder		      30
      BlockRotation	      270
      BlockMirror	      on
      NamePlacement	      "alternate"
      ShowName		      off
      AttributesFormatString  "\\n"
      LibraryVersion	      "1.2800"
      FontName		      "Verdana"
      FontSize		      11
      SourceBlock	      "powerlib/Elements/Parallel RLC Branch"
      SourceType	      "Parallel RLC Branch"
      SourceProductName	      "Simscape Electrical"
      SourceProductBaseCode   "PS"
      LConnTagsString	      "a"
      RConnTagsString	      "__new0"
      BranchType	      "C"
      Resistance	      "1"
      Inductance	      "1e-3"
      SetiL0		      off
      InitialCurrent	      "0"
      Capacitance	      "1500e-6"
      Setx0		      off
      InitialVoltage	      "0"
      Measurements	      "None"
    }
    Block {
      BlockType		      Reference
      Name		      "Cf6"
      SID		      "517"
      Ports		      [0, 0, 0, 0, 0, 1, 1]
      Position		      [439, 745, 461, 780]
      ZOrder		      1089
      BlockRotation	      270
      BlockMirror	      on
      NamePlacement	      "alternate"
      ShowName		      off
      AttributesFormatString  "\\n"
      LibraryVersion	      "1.2800"
      FontName		      "Verdana"
      FontSize		      11
      SourceBlock	      "powerlib/Elements/Parallel RLC Branch"
      SourceType	      "Parallel RLC Branch"
      SourceProductName	      "Simscape Electrical"
      SourceProductBaseCode   "PS"
      LConnTagsString	      "a"
      RConnTagsString	      "__new0"
      BranchType	      "C"
      Resistance	      "1"
      Inductance	      "1e-3"
      SetiL0		      off
      InitialCurrent	      "0"
      Capacitance	      "1500e-6"
      Setx0		      off
      InitialVoltage	      "0"
      Measurements	      "None"
    }
    Block {
      BlockType		      Reference
      Name		      "Cf7"
      SID		      "518"
      Ports		      [0, 0, 0, 0, 0, 1, 1]
      Position		      [469, 745, 491, 780]
      ZOrder		      1088
      BlockRotation	      270
      BlockMirror	      on
      NamePlacement	      "alternate"
      ShowName		      off
      AttributesFormatString  "\\n"
      LibraryVersion	      "1.2800"
      FontName		      "Verdana"
      FontSize		      11
      SourceBlock	      "powerlib/Elements/Parallel RLC Branch"
      SourceType	      "Parallel RLC Branch"
      SourceProductName	      "Simscape Electrical"
      SourceProductBaseCode   "PS"
      LConnTagsString	      "a"
      RConnTagsString	      "__new0"
      BranchType	      "C"
      Resistance	      "1"
      Inductance	      "1e-3"
      SetiL0		      off
      InitialCurrent	      "0"
      Capacitance	      "1500e-6"
      Setx0		      off
      InitialVoltage	      "0"
      Measurements	      "None"
    }
    Block {
      BlockType		      Reference
      Name		      "Cf8"
      SID		      "519"
      Ports		      [0, 0, 0, 0, 0, 1, 1]
      Position		      [499, 745, 521, 780]
      ZOrder		      1087
      BlockRotation	      270
      BlockMirror	      on
      NamePlacement	      "alternate"
      ShowName		      off
      AttributesFormatString  "\\n"
      LibraryVersion	      "1.2800"
      FontName		      "Verdana"
      FontSize		      11
      SourceBlock	      "powerlib/Elements/Parallel RLC Branch"
      SourceType	      "Parallel RLC Branch"
      SourceProductName	      "Simscape Electrical"
      SourceProductBaseCode   "PS"
      LConnTagsString	      "a"
      RConnTagsString	      "__new0"
      BranchType	      "C"
      Resistance	      "1"
      Inductance	      "1e-3"
      SetiL0		      off
      InitialCurrent	      "0"
      Capacitance	      "1500e-6"
      Setx0		      off
      InitialVoltage	      "0"
      Measurements	      "None"
    }
    Block {
      BlockType		      Reference
      Name		      "Cf9"
      SID		      "520"
      Ports		      [0, 0, 0, 0, 0, 1, 1]
      Position		      [434, 960, 456, 995]
      ZOrder		      1099
      BlockRotation	      270
      BlockMirror	      on
      NamePlacement	      "alternate"
      ShowName		      off
      AttributesFormatString  "\\n"
      LibraryVersion	      "1.2800"
      FontName		      "Verdana"
      FontSize		      11
      SourceBlock	      "powerlib/Elements/Parallel RLC Branch"
      SourceType	      "Parallel RLC Branch"
      SourceProductName	      "Simscape Electrical"
      SourceProductBaseCode   "PS"
      LConnTagsString	      "a"
      RConnTagsString	      "__new0"
      BranchType	      "C"
      Resistance	      "1"
      Inductance	      "1e-3"
      SetiL0		      off
      InitialCurrent	      "0"
      Capacitance	      "1500e-6"
      Setx0		      off
      InitialVoltage	      "0"
      Measurements	      "None"
    }
    Block {
      BlockType		      SubSystem
      Name		      "Control 1"
      SID		      "906"
      Ports		      [0, 1]
      Position		      [325, 93, 370, 127]
      ZOrder		      10343
      BlockMirror	      on
      DropShadow	      on
      RequestExecContextInheritance off
      System {
	Name			"Control 1"
	Location		[1913, -7, 4487, 1407]
	Open			off
	PortBlocksUseCompactNotation off
	SetExecutionDomain	off
	ExecutionDomainType	"Deduce"
	ModelBrowserVisibility	off
	ModelBrowserWidth	200
	ScreenColor		"white"
	PaperOrientation	"landscape"
	PaperPositionMode	"auto"
	PaperType		"usletter"
	PaperUnits		"inches"
	TiledPaperMargins	[0.500000, 0.500000, 0.500000, 0.500000]
	TiledPageScale		1
	ShowPageBoundaries	off
	ZoomFactor		"150"
	Block {
	  BlockType		  Constant
	  Name			  "Constant2"
	  SID			  "907"
	  Position		  [650, -53, 680, -27]
	  ZOrder		  10324
	  NamePlacement		  "alternate"
	  Value			  "0"
	}
	Block {
	  BlockType		  Constant
	  Name			  "Constant3"
	  SID			  "908"
	  Position		  [510, 462, 540, 488]
	  ZOrder		  10318
	  NamePlacement		  "alternate"
	  Value			  "0"
	}
	Block {
	  BlockType		  SubSystem
	  Name			  "Control1"
	  SID			  "69"
	  Ports			  [7, 1]
	  Position		  [870, 54, 975, 246]
	  ZOrder		  10345
	  NamePlacement		  "alternate"
	  RequestExecContextInheritance	off
	  System {
	    Name		    "Control1"
	    Location		    [1913, -7, 4487, 1407]
	    Open		    off
	    PortBlocksUseCompactNotation off
	    SetExecutionDomain	    off
	    ExecutionDomainType	    "Deduce"
	    ModelBrowserVisibility  off
	    ModelBrowserWidth	    200
	    ScreenColor		    "white"
	    PaperOrientation	    "landscape"
	    PaperPositionMode	    "auto"
	    PaperType		    "usletter"
	    PaperUnits		    "inches"
	    TiledPaperMargins	    [0.500000, 0.500000, 0.500000, 0.500000]
	    TiledPageScale	    1
	    ShowPageBoundaries	    off
	    ZoomFactor		    "150"
	    Block {
	      BlockType		      Inport
	      Name		      "Udref"
	      SID		      "70"
	      Position		      [25, 88, 55, 102]
	      ZOrder		      -1
	      IconDisplay	      "Port number"
	    }
	    Block {
	      BlockType		      Inport
	      Name		      "Uqref"
	      SID		      "71"
	      Position		      [25, 348, 55, 362]
	      ZOrder		      -2
	      Port		      "2"
	      IconDisplay	      "Port number"
	    }
	    Block {
	      BlockType		      Inport
	      Name		      "theta"
	      SID		      "72"
	      Position		      [380, 258, 410, 272]
	      ZOrder		      -3
	      BlockMirror	      on
	      NamePlacement	      "alternate"
	      Port		      "3"
	      IconDisplay	      "Port number"
	    }
	    Block {
	      BlockType		      Inport
	      Name		      "Ud"
	      SID		      "74"
	      Position		      [25, 143, 55, 157]
	      ZOrder		      -5
	      Port		      "4"
	      IconDisplay	      "Port number"
	    }
	    Block {
	      BlockType		      Inport
	      Name		      "Uq"
	      SID		      "75"
	      Position		      [25, 418, 55, 432]
	      ZOrder		      -6
	      Port		      "5"
	      IconDisplay	      "Port number"
	    }
	    Block {
	      BlockType		      Inport
	      Name		      "Icd"
	      SID		      "76"
	      Position		      [390, 108, 420, 122]
	      ZOrder		      -7
	      Port		      "6"
	      IconDisplay	      "Port number"
	    }
	    Block {
	      BlockType		      Inport
	      Name		      "Icq"
	      SID		      "77"
	      Position		      [420, 398, 450, 412]
	      ZOrder		      -8
	      Port		      "7"
	      IconDisplay	      "Port number"
	    }
	    Block {
	      BlockType		      Constant
	      Name		      "Constant"
	      SID		      "78"
	      Position		      [380, 200, 410, 230]
	      ZOrder		      -9
	      BlockMirror	      on
	      NamePlacement	      "alternate"
	      Value		      "1500e-6"
	    }
	    Block {
	      BlockType		      Constant
	      Name		      "Constant1"
	      SID		      "79"
	      Position		      [605, 200, 635, 230]
	      ZOrder		      -10
	      Value		      "0"
	    }
	    Block {
	      BlockType		      Constant
	      Name		      "Constant6"
	      SID		      "375"
	      Position		      [685, 440, 715, 470]
	      ZOrder		      14
	      Value		      "2*pi"
	      SampleTime	      "5e-6"
	    }
	    Block {
	      BlockType		      Derivative
	      Name		      "Derivative"
	      SID		      "80"
	      Position		      [135, 25, 165, 55]
	      ZOrder		      -11
	    }
	    Block {
	      BlockType		      Derivative
	      Name		      "Derivative1"
	      SID		      "81"
	      Position		      [145, 435, 175, 465]
	      ZOrder		      -12
	    }
	    Block {
	      BlockType		      Reference
	      Name		      "Discrete PID Controller"
	      SID		      "82"
	      Ports		      [1, 1]
	      Position		      [205, 77, 245, 113]
	      ZOrder		      -13
	      LibraryVersion	      "1.444"
	      SourceBlock	      "simulink/Continuous/PID Controller"
	      SourceType	      "PID 1dof"
	      SourceProductName	      "Simulink"
	      SourceProductBaseCode   "SL"
	      ContentPreviewEnabled   off
	      Controller	      "PI"
	      Form		      "Parallel"
	      TimeDomain	      "Discrete-time"
	      SampleTime	      "5e-6"
	      IntegratorMethod	      "Forward Euler"
	      FilterMethod	      "Forward Euler"
	      ControllerParametersSource "internal"
	      P			      "10"
	      I			      "100"
	      D			      "0"
	      UseFilter		      on
	      N			      "100"
	      TunerSelectOption	      "Transfer Function Based (PID Tuner App)"
	      ZeroCross		      on
	      InitialConditionSource  "internal"
	      InitialConditionForIntegrator "0"
	      InitialConditionForFilter	"0"
	      DifferentiatorICPrevScaledInput "0"
	      ExternalReset	      "none"
	      IgnoreLimit	      off
	      TrackingMode	      off
	      Kt		      "1"
	      LimitOutput	      off
	      UpperSaturationLimit    "inf"
	      LowerSaturationLimit    "-inf"
	      LinearizeAsGain	      off
	      AntiWindupMode	      "none"
	      Kb		      "1"
	      RndMeth		      "Floor"
	      SaturateOnIntegerOverflow	off
	      LockScale		      off
	      PGainOutDataTypeStr     "Inherit: Inherit via internal rule"
	      PProdOutDataTypeStr     "Inherit: Inherit via internal rule"
	      POutMin		      "[]"
	      POutMax		      "[]"
	      IGainOutDataTypeStr     "Inherit: Inherit via internal rule"
	      IProdOutDataTypeStr     "Inherit: Inherit via internal rule"
	      IOutMin		      "[]"
	      IOutMax		      "[]"
	      DGainOutDataTypeStr     "Inherit: Inherit via internal rule"
	      DProdOutDataTypeStr     "Inherit: Inherit via internal rule"
	      DOutMin		      "[]"
	      DOutMax		      "[]"
	      NGainOutDataTypeStr     "Inherit: Inherit via internal rule"
	      NProdOutDataTypeStr     "Inherit: Inherit via internal rule"
	      NOutMin		      "[]"
	      NOutMax		      "[]"
	      SumOutDataTypeStr	      "Inherit: Inherit via internal rule"
	      SumOutMin		      "[]"
	      SumOutMax		      "[]"
	      SaturationOutDataTypeStr "Inherit: Same as input"
	      SaturationOutMin	      "[]"
	      SaturationOutMax	      "[]"
	      PParamDataTypeStr	      "Inherit: Inherit via internal rule"
	      PParamMin		      "[]"
	      PParamMax		      "[]"
	      IParamDataTypeStr	      "Inherit: Inherit via internal rule"
	      IParamMin		      "[]"
	      IParamMax		      "[]"
	      DParamDataTypeStr	      "Inherit: Inherit via internal rule"
	      DParamMin		      "[]"
	      DParamMax		      "[]"
	      NParamDataTypeStr	      "Inherit: Inherit via internal rule"
	      NParamMin		      "[]"
	      NParamMax		      "[]"
	      KbParamDataTypeStr      "Inherit: Inherit via internal rule"
	      KbParamMin	      "[]"
	      KbParamMax	      "[]"
	      KtParamDataTypeStr      "Inherit: Inherit via internal rule"
	      KtParamMin	      "[]"
	      KtParamMax	      "[]"
	      KbOutDataTypeStr	      "Inherit: Inherit via internal rule"
	      KbOutMin		      "[]"
	      KbOutMax		      "[]"
	      KtOutDataTypeStr	      "Inherit: Inherit via internal rule"
	      KtOutMin		      "[]"
	      KtOutMax		      "[]"
	      IntegratorOutDataTypeStr "Inherit: Inherit via internal rule"
	      IntegratorOutMin	      "[]"
	      IntegratorOutMax	      "[]"
	      FilterOutDataTypeStr    "Inherit: Inherit via internal rule"
	      FilterOutMin	      "[]"
	      FilterOutMax	      "[]"
	      SumI1OutDataTypeStr     "Inherit: Inherit via internal rule"
	      SumI1OutMin	      "[]"
	      SumI1OutMax	      "[]"
	      SumI2OutDataTypeStr     "Inherit: Inherit via internal rule"
	      SumI2OutMin	      "[]"
	      SumI2OutMax	      "[]"
	      SumI3OutDataTypeStr     "Inherit: Inherit via internal rule"
	      SumI3OutMin	      "[]"
	      SumI3OutMax	      "[]"
	      SumI4OutDataTypeStr     "Inherit: Inherit via internal rule"
	      SumI4OutMin	      "[]"
	      SumI4OutMax	      "[]"
	      SumDOutDataTypeStr      "Inherit: Inherit via internal rule"
	      SumDOutMin	      "[]"
	      SumDOutMax	      "[]"
	      SumAccumDataTypeStr     "Inherit: Inherit via internal rule"
	      SumI1AccumDataTypeStr   "Inherit: Inherit via internal rule"
	      SumI2AccumDataTypeStr   "Inherit: Inherit via internal rule"
	      SumI3AccumDataTypeStr   "Inherit: Inherit via internal rule"
	      SumI4AccumDataTypeStr   "Inherit: Inherit via internal rule"
	      SumDAccumDataTypeStr    "Inherit: Inherit via internal rule"
	      DifferentiatorOutDataTypeStr "Inherit: Inherit via internal rule"
	      DifferentiatorOutMin    "[]"
	      DifferentiatorOutMax    "[]"
	      FilterDiffNumProductOutputDataTypeStr "Inherit: Inherit via internal rule"
	      FilterDiffDenProductOutputDataTypeStr "Inherit: Inherit via internal rule"
	      FilterDiffNumAccumDataTypeStr "Inherit: Inherit via internal rule"
	      FilterDiffDenAccumDataTypeStr "Inherit: Inherit via internal rule"
	      FilterDiffOutCoefDataTypeStr "Inherit: Inherit via internal rule"
	      FilterDiffOutCoefMin    "[]"
	      FilterDiffOutCoefMax    "[]"
	      ReciprocalOutDataTypeStr "Inherit: Inherit via internal rule"
	      ReciprocalOutMin	      "[]"
	      ReciprocalOutMax	      "[]"
	      SumDenOutDataTypeStr    "Inherit: Inherit via internal rule"
	      SumDenOutMin	      "[]"
	      SumDenOutMax	      "[]"
	      SumNumOutDataTypeStr    "Inherit: Inherit via internal rule"
	      SumNumOutMin	      "[]"
	      SumNumOutMax	      "[]"
	      SumDenAccumDataTypeStr  "Inherit: Inherit via internal rule"
	      SumNumAccumDataTypeStr  "Inherit: Inherit via internal rule"
	      DivideOutDataTypeStr    "Inherit: Inherit via internal rule"
	      DivideOutMin	      "[]"
	      DivideOutMax	      "[]"
	      IntegratorContinuousStateAttributes "''"
	      IntegratorStateMustResolveToSignalObject off
	      IntegratorRTWStateStorageClass "Auto"
	      FilterContinuousStateAttributes "''"
	      FilterStateMustResolveToSignalObject off
	      FilterRTWStateStorageClass "Auto"
	      ParallelPVariant	      "InternalParameters"
	      IdealPVariant	      "Disabled"
	      IVariant		      "InternalParameters"
	      DVariant		      "Disabled"
	      IntegratorVariant	      "Discrete"
	      SatVariant	      "Disabled"
	      AWVariant		      "Passthrough"
	      PCopyVariant	      "Disabled"
	      TRVariant		      "Disabled"
	      FdbkBlocksVariant	      "Forward"
	      IdealPFdbkVariant	      "Disabled"
	      SatFdbkVariant	      "Disabled"
	      DerivativeFilterVariant "Disabled"
	      NVariant		      "Disabled"
	      NCopyVariant	      "Disabled_SignalSpec"
	      FilterICVariant	      "Disabled"
	      IntegratorICVariant     "InternalICs"
	      ExternalResetVariant    "Disabled"
	      TRSumVariant	      "Passthrough"
	      SumFdbkVariant	      "Disabled"
	      SumVariant	      "Sum_PI"
	      InitialConditionSetting "Auto"
	    }
	    Block {
	      BlockType		      Reference
	      Name		      "Discrete PID Controller1"
	      SID		      "83"
	      Ports		      [1, 1]
	      Position		      [205, 337, 245, 373]
	      ZOrder		      -14
	      LibraryVersion	      "1.444"
	      SourceBlock	      "simulink/Continuous/PID Controller"
	      SourceType	      "PID 1dof"
	      SourceProductName	      "Simulink"
	      SourceProductBaseCode   "SL"
	      ContentPreviewEnabled   off
	      Controller	      "PI"
	      Form		      "Parallel"
	      TimeDomain	      "Discrete-time"
	      SampleTime	      "5e-6"
	      IntegratorMethod	      "Forward Euler"
	      FilterMethod	      "Forward Euler"
	      ControllerParametersSource "internal"
	      P			      "10"
	      I			      "100"
	      D			      "0"
	      UseFilter		      on
	      N			      "100"
	      TunerSelectOption	      "Transfer Function Based (PID Tuner App)"
	      ZeroCross		      on
	      InitialConditionSource  "internal"
	      InitialConditionForIntegrator "0"
	      InitialConditionForFilter	"0"
	      DifferentiatorICPrevScaledInput "0"
	      ExternalReset	      "none"
	      IgnoreLimit	      off
	      TrackingMode	      off
	      Kt		      "1"
	      LimitOutput	      off
	      UpperSaturationLimit    "inf"
	      LowerSaturationLimit    "-inf"
	      LinearizeAsGain	      off
	      AntiWindupMode	      "none"
	      Kb		      "1"
	      RndMeth		      "Floor"
	      SaturateOnIntegerOverflow	off
	      LockScale		      off
	      PGainOutDataTypeStr     "Inherit: Inherit via internal rule"
	      PProdOutDataTypeStr     "Inherit: Inherit via internal rule"
	      POutMin		      "[]"
	      POutMax		      "[]"
	      IGainOutDataTypeStr     "Inherit: Inherit via internal rule"
	      IProdOutDataTypeStr     "Inherit: Inherit via internal rule"
	      IOutMin		      "[]"
	      IOutMax		      "[]"
	      DGainOutDataTypeStr     "Inherit: Inherit via internal rule"
	      DProdOutDataTypeStr     "Inherit: Inherit via internal rule"
	      DOutMin		      "[]"
	      DOutMax		      "[]"
	      NGainOutDataTypeStr     "Inherit: Inherit via internal rule"
	      NProdOutDataTypeStr     "Inherit: Inherit via internal rule"
	      NOutMin		      "[]"
	      NOutMax		      "[]"
	      SumOutDataTypeStr	      "Inherit: Inherit via internal rule"
	      SumOutMin		      "[]"
	      SumOutMax		      "[]"
	      SaturationOutDataTypeStr "Inherit: Same as input"
	      SaturationOutMin	      "[]"
	      SaturationOutMax	      "[]"
	      PParamDataTypeStr	      "Inherit: Inherit via internal rule"
	      PParamMin		      "[]"
	      PParamMax		      "[]"
	      IParamDataTypeStr	      "Inherit: Inherit via internal rule"
	      IParamMin		      "[]"
	      IParamMax		      "[]"
	      DParamDataTypeStr	      "Inherit: Inherit via internal rule"
	      DParamMin		      "[]"
	      DParamMax		      "[]"
	      NParamDataTypeStr	      "Inherit: Inherit via internal rule"
	      NParamMin		      "[]"
	      NParamMax		      "[]"
	      KbParamDataTypeStr      "Inherit: Inherit via internal rule"
	      KbParamMin	      "[]"
	      KbParamMax	      "[]"
	      KtParamDataTypeStr      "Inherit: Inherit via internal rule"
	      KtParamMin	      "[]"
	      KtParamMax	      "[]"
	      KbOutDataTypeStr	      "Inherit: Inherit via internal rule"
	      KbOutMin		      "[]"
	      KbOutMax		      "[]"
	      KtOutDataTypeStr	      "Inherit: Inherit via internal rule"
	      KtOutMin		      "[]"
	      KtOutMax		      "[]"
	      IntegratorOutDataTypeStr "Inherit: Inherit via internal rule"
	      IntegratorOutMin	      "[]"
	      IntegratorOutMax	      "[]"
	      FilterOutDataTypeStr    "Inherit: Inherit via internal rule"
	      FilterOutMin	      "[]"
	      FilterOutMax	      "[]"
	      SumI1OutDataTypeStr     "Inherit: Inherit via internal rule"
	      SumI1OutMin	      "[]"
	      SumI1OutMax	      "[]"
	      SumI2OutDataTypeStr     "Inherit: Inherit via internal rule"
	      SumI2OutMin	      "[]"
	      SumI2OutMax	      "[]"
	      SumI3OutDataTypeStr     "Inherit: Inherit via internal rule"
	      SumI3OutMin	      "[]"
	      SumI3OutMax	      "[]"
	      SumI4OutDataTypeStr     "Inherit: Inherit via internal rule"
	      SumI4OutMin	      "[]"
	      SumI4OutMax	      "[]"
	      SumDOutDataTypeStr      "Inherit: Inherit via internal rule"
	      SumDOutMin	      "[]"
	      SumDOutMax	      "[]"
	      SumAccumDataTypeStr     "Inherit: Inherit via internal rule"
	      SumI1AccumDataTypeStr   "Inherit: Inherit via internal rule"
	      SumI2AccumDataTypeStr   "Inherit: Inherit via internal rule"
	      SumI3AccumDataTypeStr   "Inherit: Inherit via internal rule"
	      SumI4AccumDataTypeStr   "Inherit: Inherit via internal rule"
	      SumDAccumDataTypeStr    "Inherit: Inherit via internal rule"
	      DifferentiatorOutDataTypeStr "Inherit: Inherit via internal rule"
	      DifferentiatorOutMin    "[]"
	      DifferentiatorOutMax    "[]"
	      FilterDiffNumProductOutputDataTypeStr "Inherit: Inherit via internal rule"
	      FilterDiffDenProductOutputDataTypeStr "Inherit: Inherit via internal rule"
	      FilterDiffNumAccumDataTypeStr "Inherit: Inherit via internal rule"
	      FilterDiffDenAccumDataTypeStr "Inherit: Inherit via internal rule"
	      FilterDiffOutCoefDataTypeStr "Inherit: Inherit via internal rule"
	      FilterDiffOutCoefMin    "[]"
	      FilterDiffOutCoefMax    "[]"
	      ReciprocalOutDataTypeStr "Inherit: Inherit via internal rule"
	      ReciprocalOutMin	      "[]"
	      ReciprocalOutMax	      "[]"
	      SumDenOutDataTypeStr    "Inherit: Inherit via internal rule"
	      SumDenOutMin	      "[]"
	      SumDenOutMax	      "[]"
	      SumNumOutDataTypeStr    "Inherit: Inherit via internal rule"
	      SumNumOutMin	      "[]"
	      SumNumOutMax	      "[]"
	      SumDenAccumDataTypeStr  "Inherit: Inherit via internal rule"
	      SumNumAccumDataTypeStr  "Inherit: Inherit via internal rule"
	      DivideOutDataTypeStr    "Inherit: Inherit via internal rule"
	      DivideOutMin	      "[]"
	      DivideOutMax	      "[]"
	      IntegratorContinuousStateAttributes "''"
	      IntegratorStateMustResolveToSignalObject off
	      IntegratorRTWStateStorageClass "Auto"
	      FilterContinuousStateAttributes "''"
	      FilterStateMustResolveToSignalObject off
	      FilterRTWStateStorageClass "Auto"
	      ParallelPVariant	      "InternalParameters"
	      IdealPVariant	      "Disabled"
	      IVariant		      "InternalParameters"
	      DVariant		      "Disabled"
	      IntegratorVariant	      "Discrete"
	      SatVariant	      "Disabled"
	      AWVariant		      "Passthrough"
	      PCopyVariant	      "Disabled"
	      TRVariant		      "Disabled"
	      FdbkBlocksVariant	      "Forward"
	      IdealPFdbkVariant	      "Disabled"
	      SatFdbkVariant	      "Disabled"
	      DerivativeFilterVariant "Disabled"
	      NVariant		      "Disabled"
	      NCopyVariant	      "Disabled_SignalSpec"
	      FilterICVariant	      "Disabled"
	      IntegratorICVariant     "InternalICs"
	      ExternalResetVariant    "Disabled"
	      TRSumVariant	      "Passthrough"
	      SumFdbkVariant	      "Disabled"
	      SumVariant	      "Sum_PI"
	      InitialConditionSetting "Auto"
	    }
	    Block {
	      BlockType		      Gain
	      Name		      "Gain"
	      SID		      "84"
	      Position		      [250, 25, 280, 55]
	      ZOrder		      -15
	      Gain		      "1500e-6"
	      ParamDataTypeStr	      "Inherit: Inherit via internal rule"
	      OutDataTypeStr	      "Inherit: Inherit via internal rule"
	      SaturateOnIntegerOverflow	off
	    }
	    Block {
	      BlockType		      Gain
	      Name		      "Gain1"
	      SID		      "85"
	      Position		      [500, 25, 530, 55]
	      ZOrder		      -16
	      Gain		      "5"
	      ParamDataTypeStr	      "Inherit: Inherit via internal rule"
	      OutDataTypeStr	      "Inherit: Inherit via internal rule"
	      SaturateOnIntegerOverflow	off
	    }
	    Block {
	      BlockType		      Gain
	      Name		      "Gain2"
	      SID		      "86"
	      Position		      [510, 290, 540, 320]
	      ZOrder		      -17
	      Gain		      "5"
	      ParamDataTypeStr	      "Inherit: Inherit via internal rule"
	      OutDataTypeStr	      "Inherit: Inherit via internal rule"
	      SaturateOnIntegerOverflow	off
	    }
	    Block {
	      BlockType		      Gain
	      Name		      "Gain3"
	      SID		      "87"
	      Position		      [260, 435, 290, 465]
	      ZOrder		      -18
	      Gain		      "1500e-6"
	      ParamDataTypeStr	      "Inherit: Inherit via internal rule"
	      OutDataTypeStr	      "Inherit: Inherit via internal rule"
	      SaturateOnIntegerOverflow	off
	    }
	    Block {
	      BlockType		      Math
	      Name		      "Math\nFunction1"
	      SID		      "377"
	      Ports		      [2, 1]
	      Position		      [800, 432, 830, 463]
	      ZOrder		      13
	      Operator		      "mod"
	      SampleTime	      "5e-6"
	    }
	    Block {
	      BlockType		      Memory
	      Name		      "Memory"
	      SID		      "88"
	      Position		      [605, 70, 635, 100]
	      ZOrder		      -19
	    }
	    Block {
	      BlockType		      Memory
	      Name		      "Memory1"
	      SID		      "89"
	      Position		      [605, 250, 635, 280]
	      ZOrder		      -20
	    }
	    Block {
	      BlockType		      Mux
	      Name		      "Mux"
	      SID		      "90"
	      Ports		      [3, 1]
	      Position		      [730, 142, 735, 268]
	      ZOrder		      -21
	      ShowName		      off
	      Inputs		      "3"
	      DisplayOption	      "bar"
	    }
	    Block {
	      BlockType		      Mux
	      Name		      "Mux2"
	      SID		      "378"
	      Ports		      [2, 1]
	      Position		      [1005, 471, 1010, 509]
	      ZOrder		      12
	      ShowName		      off
	      Inputs		      "2"
	      DisplayOption	      "bar"
	    }
	    Block {
	      BlockType		      Reference
	      Name		      "PWM Generator"
	      SID		      "91"
	      Ports		      [1, 1]
	      Position		      [935, 196, 1045, 244]
	      ZOrder		      -22
	      LibraryVersion	      "1.676"
	      FontName		      "Verdana"
	      FontSize		      11
	      SourceBlock	      "powerlib_extras/Control \nBlocks/PWM Generator"
	      SourceType	      "PWM Generator"
	      ContentPreviewEnabled   off
	      GeneratorMode	      "3-arm  bridge (6 pulses)"
	      Fc		      "20000"
	      Internal		      off
	      mIndex		      "0.4"
	      Freq		      "60"
	      Phase		      "0"
	    }
	    Block {
	      BlockType		      Product
	      Name		      "Product"
	      SID		      "92"
	      Ports		      [2, 1]
	      Position		      [225, 162, 255, 193]
	      ZOrder		      -23
	      InputSameDT	      off
	      OutDataTypeStr	      "Inherit: Inherit via internal rule"
	      SaturateOnIntegerOverflow	off
	    }
	    Block {
	      BlockType		      Product
	      Name		      "Product1"
	      SID		      "93"
	      Ports		      [2, 1]
	      Position		      [290, 207, 320, 238]
	      ZOrder		      -24
	      BlockMirror	      on
	      NamePlacement	      "alternate"
	      InputSameDT	      off
	      OutDataTypeStr	      "Inherit: Inherit via internal rule"
	      SaturateOnIntegerOverflow	off
	    }
	    Block {
	      BlockType		      Product
	      Name		      "Product2"
	      SID		      "94"
	      Ports		      [2, 1]
	      Position		      [225, 262, 255, 293]
	      ZOrder		      -25
	      InputSameDT	      off
	      OutDataTypeStr	      "Inherit: Inherit via internal rule"
	      SaturateOnIntegerOverflow	off
	    }
	    Block {
	      BlockType		      Scope
	      Name		      "Scope"
	      SID		      "151"
	      Ports		      [1]
	      Position		      [1085, 334, 1115, 366]
	      ZOrder		      -26
	      ScopeSpecificationString "C++SS(StrPVP('Open','off'),StrPVP('TimeRange','auto'),StrPVP('TickLabels','OneTimeTic"
	      "k'),StrPVP('ShowLegends','off'),StrPVP('LimitDataPoints','on'),StrPVP('MaxDataPoints','5000'),StrPVP('SaveToWor"
	      "kspace','off'),StrPVP('SaveName','ScopeData2'),StrPVP('YMin','-1250'),StrPVP('YMax','1500'),StrPVP('BlockParamS"
	      "ampleInput','off'),StrPVP('BlockParamSampleTime','-1'),StrPVP('ZoomMode','on'),StrPVP('Grid','on'),StrPVP('Data"
	      "Format','StructureWithTime'),StrPVP('Decimation','1'),MxPVP('AxesTitles',53,'struct(''axes1'',''%<SignalLabel>'"
	      "')'),MxPVP('ScopeGraphics',56,'struct(''FigureColor'',''[0.156862745098039 0.156862745098039 0.156862745098039]"
	      "'',''AxesColor'',''[0 0 0]'',''AxesTickColor'',''[0.686274509803922 0.686274509803922 0.686274509803922]'',''Li"
	      "neColors'',''[1 1 0;1 0 1;0 1 1;1 0 0;0 1 0;0 0 1]'',''LineStyles'',''-|-|-|-|-|-'',''LineWidths'',''[0.5 0.5 0"
	      ".5 0.5 0.5 0.5]'',''MarkerStyles'',''none|none|none|none|none|none'')'),StrPVP('Location','[388 346 1536 879]')"
	      ")"
	      NumInputPorts	      "1"
	      Floating		      off
	    }
	    Block {
	      BlockType		      Sum
	      Name		      "Sum"
	      SID		      "95"
	      Ports		      [2, 1]
	      Position		      [355, 30, 375, 50]
	      ZOrder		      -27
	      ShowName		      off
	      IconShape		      "round"
	      Inputs		      "|++"
	      InputSameDT	      off
	      OutDataTypeStr	      "Inherit: Inherit via internal rule"
	      SaturateOnIntegerOverflow	off
	    }
	    Block {
	      BlockType		      Sum
	      Name		      "Sum1"
	      SID		      "96"
	      Ports		      [2, 1]
	      Position		      [420, 30, 440, 50]
	      ZOrder		      -28
	      ShowName		      off
	      IconShape		      "round"
	      Inputs		      "|+-"
	      InputSameDT	      off
	      OutDataTypeStr	      "Inherit: Inherit via internal rule"
	      SaturateOnIntegerOverflow	off
	    }
	    Block {
	      BlockType		      Sum
	      Name		      "Sum2"
	      SID		      "97"
	      Ports		      [2, 1]
	      Position		      [110, 85, 130, 105]
	      ZOrder		      -29
	      ShowName		      off
	      IconShape		      "round"
	      Inputs		      "|+-"
	      InputSameDT	      off
	      OutDataTypeStr	      "Inherit: Inherit via internal rule"
	      SaturateOnIntegerOverflow	off
	    }
	    Block {
	      BlockType		      Sum
	      Name		      "Sum3"
	      SID		      "98"
	      Ports		      [2, 1]
	      Position		      [310, 85, 330, 105]
	      ZOrder		      -30
	      ShowName		      off
	      IconShape		      "round"
	      Inputs		      "|+-"
	      InputSameDT	      off
	      OutDataTypeStr	      "Inherit: Inherit via internal rule"
	      SaturateOnIntegerOverflow	off
	    }
	    Block {
	      BlockType		      Sum
	      Name		      "Sum4"
	      SID		      "99"
	      Ports		      [2, 1]
	      Position		      [140, 345, 160, 365]
	      ZOrder		      -31
	      ShowName		      off
	      IconShape		      "round"
	      Inputs		      "|+-"
	      InputSameDT	      off
	      OutDataTypeStr	      "Inherit: Inherit via internal rule"
	      SaturateOnIntegerOverflow	off
	    }
	    Block {
	      BlockType		      Sum
	      Name		      "Sum5"
	      SID		      "100"
	      Ports		      [2, 1]
	      Position		      [320, 295, 340, 315]
	      ZOrder		      -32
	      ShowName		      off
	      IconShape		      "round"
	      Inputs		      "|++"
	      InputSameDT	      off
	      OutDataTypeStr	      "Inherit: Inherit via internal rule"
	      SaturateOnIntegerOverflow	off
	    }
	    Block {
	      BlockType		      Sum
	      Name		      "Sum6"
	      SID		      "101"
	      Ports		      [2, 1]
	      Position		      [385, 295, 405, 315]
	      ZOrder		      -33
	      ShowName		      off
	      IconShape		      "round"
	      Inputs		      "|++"
	      InputSameDT	      off
	      OutDataTypeStr	      "Inherit: Inherit via internal rule"
	      SaturateOnIntegerOverflow	off
	    }
	    Block {
	      BlockType		      Sum
	      Name		      "Sum7"
	      SID		      "102"
	      Ports		      [2, 1]
	      Position		      [450, 295, 470, 315]
	      ZOrder		      -34
	      ShowName		      off
	      IconShape		      "round"
	      Inputs		      "|+-"
	      InputSameDT	      off
	      OutDataTypeStr	      "Inherit: Inherit via internal rule"
	      SaturateOnIntegerOverflow	off
	    }
	    Block {
	      BlockType		      Trigonometry
	      Name		      "Trigonometric\nFunction4"
	      SID		      "379"
	      Ports		      [1, 1]
	      Position		      [935, 435, 965, 465]
	      ZOrder		      11
	      SampleTime	      "5e-6"
	    }
	    Block {
	      BlockType		      Trigonometry
	      Name		      "Trigonometric\nFunction6"
	      SID		      "380"
	      Ports		      [1, 1]
	      Position		      [935, 510, 965, 540]
	      ZOrder		      10
	      Operator		      "cos"
	    }
	    Block {
	      BlockType		      Reference
	      Name		      "dq0_to_abc\nTransformation"
	      SID		      "103"
	      Ports		      [2, 1]
	      Position		      [810, 190, 880, 250]
	      ZOrder		      -35
	      LibraryVersion	      "1.676"
	      FontName		      "Verdana"
	      FontSize		      11
	      SourceBlock	      "powerlib_extras/Measurements/dq0_to_abc\nTransformation"
	      SourceType	      "dq0 to abc Transformation"
	      ContentPreviewEnabled   off
	    }
	    Block {
	      BlockType		      Outport
	      Name		      "PWM"
	      SID		      "104"
	      Position		      [1100, 213, 1130, 227]
	      ZOrder		      -36
	      IconDisplay	      "Port number"
	    }
	    Line {
	      ZOrder		      1
	      SrcBlock		      "Udref"
	      SrcPort		      1
	      Points		      [20, 0]
	      Branch {
		ZOrder			2
		DstBlock		"Sum2"
		DstPort			1
	      }
	      Branch {
		ZOrder			3
		Points			[0, -55]
		DstBlock		"Derivative"
		DstPort			1
	      }
	      Branch {
		ZOrder			4
		Points			[0, 190]
		DstBlock		"Product2"
		DstPort			2
	      }
	    }
	    Line {
	      ZOrder		      5
	      SrcBlock		      "Sum2"
	      SrcPort		      1
	      DstBlock		      "Discrete PID Controller"
	      DstPort		      1
	    }
	    Line {
	      ZOrder		      6
	      SrcBlock		      "Discrete PID Controller"
	      SrcPort		      1
	      DstBlock		      "Sum3"
	      DstPort		      1
	    }
	    Line {
	      ZOrder		      7
	      SrcBlock		      "Derivative"
	      SrcPort		      1
	      DstBlock		      "Gain"
	      DstPort		      1
	    }
	    Line {
	      ZOrder		      8
	      SrcBlock		      "Gain"
	      SrcPort		      1
	      DstBlock		      "Sum"
	      DstPort		      1
	    }
	    Line {
	      ZOrder		      9
	      SrcBlock		      "Sum3"
	      SrcPort		      1
	      Points		      [30, 0]
	      DstBlock		      "Sum"
	      DstPort		      2
	    }
	    Line {
	      ZOrder		      10
	      SrcBlock		      "Sum"
	      SrcPort		      1
	      DstBlock		      "Sum1"
	      DstPort		      1
	    }
	    Line {
	      ZOrder		      11
	      SrcBlock		      "Sum1"
	      SrcPort		      1
	      DstBlock		      "Gain1"
	      DstPort		      1
	    }
	    Line {
	      ZOrder		      12
	      SrcBlock		      "Gain1"
	      SrcPort		      1
	      Points		      [25, 0; 0, 45]
	      DstBlock		      "Memory"
	      DstPort		      1
	    }
	    Line {
	      ZOrder		      13
	      SrcBlock		      "Memory"
	      SrcPort		      1
	      Points		      [35, 0; 0, 80]
	      DstBlock		      "Mux"
	      DstPort		      1
	    }
	    Line {
	      ZOrder		      14
	      SrcBlock		      "Ud"
	      SrcPort		      1
	      Points		      [60, 0]
	      DstBlock		      "Sum2"
	      DstPort		      2
	    }
	    Line {
	      ZOrder		      15
	      SrcBlock		      "Product"
	      SrcPort		      1
	      Points		      [60, 0]
	      DstBlock		      "Sum3"
	      DstPort		      2
	    }
	    Line {
	      ZOrder		      16
	      SrcBlock		      "Icd"
	      SrcPort		      1
	      Points		      [5, 0]
	      DstBlock		      "Sum1"
	      DstPort		      2
	    }
	    Line {
	      ZOrder		      17
	      SrcBlock		      "Product1"
	      SrcPort		      1
	      Points		      [-120, 0]
	      Branch {
		ZOrder			18
		Points			[0, -40]
		DstBlock		"Product"
		DstPort			2
	      }
	      Branch {
		ZOrder			19
		Points			[0, 45]
		DstBlock		"Product2"
		DstPort			1
	      }
	    }
	    Line {
	      ZOrder		      20
	      SrcBlock		      "theta"
	      SrcPort		      1
	      Points		      [-20, 0]
	      Branch {
		ZOrder			21
		Points			[0, 101; 370, 0; 0, 74]
		DstBlock		"Math\nFunction1"
		DstPort			1
	      }
	      Branch {
		ZOrder			22
		Points			[0, -35]
		DstBlock		"Product1"
		DstPort			2
	      }
	    }
	    Line {
	      ZOrder		      23
	      SrcBlock		      "Uqref"
	      SrcPort		      1
	      Points		      [35, 0]
	      Branch {
		ZOrder			24
		Labels			[1, 0]
		Points			[0, 95]
		DstBlock		"Derivative1"
		DstPort			1
	      }
	      Branch {
		ZOrder			25
		Points			[0, -185]
		DstBlock		"Product"
		DstPort			1
	      }
	      Branch {
		ZOrder			26
		DstBlock		"Sum4"
		DstPort			1
	      }
	    }
	    Line {
	      ZOrder		      27
	      SrcBlock		      "Uq"
	      SrcPort		      1
	      Points		      [90, 0]
	      DstBlock		      "Sum4"
	      DstPort		      2
	    }
	    Line {
	      ZOrder		      28
	      SrcBlock		      "Derivative1"
	      SrcPort		      1
	      DstBlock		      "Gain3"
	      DstPort		      1
	    }
	    Line {
	      ZOrder		      29
	      SrcBlock		      "Sum4"
	      SrcPort		      1
	      DstBlock		      "Discrete PID Controller1"
	      DstPort		      1
	    }
	    Line {
	      ZOrder		      30
	      SrcBlock		      "Discrete PID Controller1"
	      SrcPort		      1
	      Points		      [80, 0]
	      DstBlock		      "Sum5"
	      DstPort		      2
	    }
	    Line {
	      ZOrder		      31
	      SrcBlock		      "Product2"
	      SrcPort		      1
	      Points		      [20, 0; 0, 25]
	      DstBlock		      "Sum5"
	      DstPort		      1
	    }
	    Line {
	      ZOrder		      32
	      SrcBlock		      "Constant"
	      SrcPort		      1
	      DstBlock		      "Product1"
	      DstPort		      1
	    }
	    Line {
	      ZOrder		      33
	      SrcBlock		      "Sum5"
	      SrcPort		      1
	      DstBlock		      "Sum6"
	      DstPort		      1
	    }
	    Line {
	      ZOrder		      34
	      SrcBlock		      "Sum6"
	      SrcPort		      1
	      DstBlock		      "Sum7"
	      DstPort		      1
	    }
	    Line {
	      ZOrder		      35
	      SrcBlock		      "Sum7"
	      SrcPort		      1
	      DstBlock		      "Gain2"
	      DstPort		      1
	    }
	    Line {
	      ZOrder		      36
	      SrcBlock		      "Gain2"
	      SrcPort		      1
	      Points		      [20, 0; 0, -40]
	      DstBlock		      "Memory1"
	      DstPort		      1
	    }
	    Line {
	      ZOrder		      37
	      SrcBlock		      "Memory1"
	      SrcPort		      1
	      Points		      [35, 0; 0, -60]
	      DstBlock		      "Mux"
	      DstPort		      2
	    }
	    Line {
	      ZOrder		      38
	      SrcBlock		      "Constant1"
	      SrcPort		      1
	      Points		      [75, 0]
	      DstBlock		      "Mux"
	      DstPort		      3
	    }
	    Line {
	      ZOrder		      39
	      SrcBlock		      "Gain3"
	      SrcPort		      1
	      Points		      [100, 0]
	      DstBlock		      "Sum6"
	      DstPort		      2
	    }
	    Line {
	      ZOrder		      40
	      SrcBlock		      "Icq"
	      SrcPort		      1
	      Points		      [5, 0]
	      DstBlock		      "Sum7"
	      DstPort		      2
	    }
	    Line {
	      ZOrder		      41
	      SrcBlock		      "Mux"
	      SrcPort		      1
	      DstBlock		      "dq0_to_abc\nTransformation"
	      DstPort		      1
	    }
	    Line {
	      ZOrder		      42
	      SrcBlock		      "Mux2"
	      SrcPort		      1
	      Points		      [9, 0; 0, -94; -241, 0; 0, -161]
	      DstBlock		      "dq0_to_abc\nTransformation"
	      DstPort		      2
	    }
	    Line {
	      ZOrder		      43
	      SrcBlock		      "dq0_to_abc\nTransformation"
	      SrcPort		      1
	      DstBlock		      "PWM Generator"
	      DstPort		      1
	    }
	    Line {
	      ZOrder		      44
	      SrcBlock		      "PWM Generator"
	      SrcPort		      1
	      Points		      [10, 0]
	      Branch {
		ZOrder			45
		DstBlock		"PWM"
		DstPort			1
	      }
	      Branch {
		ZOrder			46
		Points			[0, 130]
		DstBlock		"Scope"
		DstPort			1
	      }
	    }
	    Line {
	      ZOrder		      47
	      SrcBlock		      "Constant6"
	      SrcPort		      1
	      DstBlock		      "Math\nFunction1"
	      DstPort		      2
	    }
	    Line {
	      ZOrder		      48
	      SrcBlock		      "Math\nFunction1"
	      SrcPort		      1
	      Points		      [45, 0]
	      Branch {
		ZOrder			49
		Points			[0, 75]
		DstBlock		"Trigonometric\nFunction6"
		DstPort			1
	      }
	      Branch {
		ZOrder			50
		DstBlock		"Trigonometric\nFunction4"
		DstPort			1
	      }
	    }
	    Line {
	      ZOrder		      51
	      SrcBlock		      "Trigonometric\nFunction4"
	      SrcPort		      1
	      Points		      [20, 0]
	      DstBlock		      "Mux2"
	      DstPort		      1
	    }
	    Line {
	      ZOrder		      52
	      SrcBlock		      "Trigonometric\nFunction6"
	      SrcPort		      1
	      Points		      [10, 0; 0, -25]
	      DstBlock		      "Mux2"
	      DstPort		      2
	    }
	  }
	}
	Block {
	  BlockType		  SubSystem
	  Name			  "Droop1"
	  SID			  "28"
	  Ports			  [4, 3]
	  Position		  [605, 69, 725, 126]
	  ZOrder		  10343
	  NamePlacement		  "alternate"
	  RequestExecContextInheritance	off
	  System {
	    Name		    "Droop1"
	    Location		    [1913, -7, 4487, 1407]
	    Open		    off
	    PortBlocksUseCompactNotation off
	    SetExecutionDomain	    off
	    ExecutionDomainType	    "Deduce"
	    ModelBrowserVisibility  off
	    ModelBrowserWidth	    200
	    ScreenColor		    "white"
	    PaperOrientation	    "landscape"
	    PaperPositionMode	    "auto"
	    PaperType		    "usletter"
	    PaperUnits		    "inches"
	    TiledPaperMargins	    [0.500000, 0.500000, 0.500000, 0.500000]
	    TiledPageScale	    1
	    ShowPageBoundaries	    off
	    ZoomFactor		    "125"
	    Block {
	      BlockType		      Inport
	      Name		      "P"
	      SID		      "32"
	      Position		      [215, 213, 245, 227]
	      ZOrder		      -4
	      NamePlacement	      "alternate"
	      IconDisplay	      "Port number"
	    }
	    Block {
	      BlockType		      Inport
	      Name		      "Q"
	      SID		      "33"
	      Position		      [165, 328, 195, 342]
	      ZOrder		      -5
	      Port		      "2"
	      IconDisplay	      "Port number"
	    }
	    Block {
	      BlockType		      Inport
	      Name		      "��E1"
	      SID		      "2165"
	      Position		      [295, 443, 325, 457]
	      ZOrder		      168
	      NamePlacement	      "alternate"
	      Port		      "3"
	      IconDisplay	      "Port number"
	    }
	    Block {
	      BlockType		      Inport
	      Name		      "��f1"
	      SID		      "2166"
	      Position		      [325, 248, 355, 262]
	      ZOrder		      169
	      Port		      "4"
	      IconDisplay	      "Port number"
	    }
	    Block {
	      BlockType		      Sum
	      Name		      "Add"
	      SID		      "34"
	      Ports		      [2, 1]
	      Position		      [770, 392, 800, 423]
	      ZOrder		      -6
	      Inputs		      "+-"
	      InputSameDT	      off
	      OutDataTypeStr	      "Inherit: Inherit via internal rule"
	      SaturateOnIntegerOverflow	off
	    }
	    Block {
	      BlockType		      Sum
	      Name		      "Add1"
	      SID		      "35"
	      Ports		      [2, 1]
	      Position		      [770, 472, 800, 503]
	      ZOrder		      -7
	      InputSameDT	      off
	      OutDataTypeStr	      "Inherit: Inherit via internal rule"
	      SaturateOnIntegerOverflow	off
	    }
	    Block {
	      BlockType		      Constant
	      Name		      "Constant"
	      SID		      "36"
	      Position		      [565, 195, 595, 225]
	      ZOrder		      -8
	      Value		      "2*pi"
	      SampleTime	      "5e-6"
	    }
	    Block {
	      BlockType		      Constant
	      Name		      "Constant1"
	      SID		      "37"
	      Position		      [625, 400, 655, 430]
	      ZOrder		      -9
	      Value		      "2*pi/3"
	      SampleTime	      "5e-6"
	    }
	    Block {
	      BlockType		      Constant
	      Name		      "Constant2"
	      SID		      "38"
	      Position		      [625, 480, 655, 510]
	      ZOrder		      -10
	      Value		      "2*pi/3"
	      SampleTime	      "5e-6"
	    }
	    Block {
	      BlockType		      Constant
	      Name		      "Constant3"
	      SID		      "139"
	      Position		      [145, 130, 175, 160]
	      ZOrder		      3
	      NamePlacement	      "alternate"
	      Value		      "50"
	    }
	    Block {
	      BlockType		      Constant
	      Name		      "Constant5"
	      SID		      "141"
	      Position		      [205, 400, 235, 430]
	      ZOrder		      1
	      NamePlacement	      "alternate"
	      Value		      "380"
	    }
	    Block {
	      BlockType		      Demux
	      Name		      "Demux"
	      SID		      "39"
	      Ports		      [1, 3]
	      Position		      [1195, 436, 1200, 474]
	      ZOrder		      -11
	      ShowName		      off
	      Outputs		      "3"
	      DisplayOption	      "bar"
	    }
	    Block {
	      BlockType		      Gain
	      Name		      "Gain"
	      SID		      "40"
	      Position		      [450, 131, 505, 159]
	      ZOrder		      -12
	      Gain		      "2*pi"
	      ParamDataTypeStr	      "Inherit: Inherit via internal rule"
	      OutDataTypeStr	      "Inherit: Inherit via internal rule"
	      SaturateOnIntegerOverflow	off
	      SampleTime	      "5e-6"
	    }
	    Block {
	      BlockType		      Goto
	      Name		      "Goto"
	      SID		      "435"
	      Position		      [225, 355, 265, 385]
	      ZOrder		      83
	      GotoTag		      "Q1"
	      TagVisibility	      "global"
	    }
	    Block {
	      BlockType		      Goto
	      Name		      "Goto1"
	      SID		      "442"
	      Position		      [210, 245, 250, 275]
	      ZOrder		      84
	      BlockMirror	      on
	      GotoTag		      "P1"
	      TagVisibility	      "global"
	    }
	    Block {
	      BlockType		      Goto
	      Name		      "Goto2"
	      SID		      "403"
	      Position		      [460, 17, 520, 33]
	      ZOrder		      82
	      ShowName		      off
	      GotoTag		      "f1"
	      TagVisibility	      "global"
	    }
	    Block {
	      BlockType		      Goto
	      Name		      "Goto3"
	      SID		      "448"
	      Position		      [455, 375, 495, 405]
	      ZOrder		      85
	      GotoTag		      "U1"
	      TagVisibility	      "global"
	    }
	    Block {
	      BlockType		      Integrator
	      Name		      "Integrator"
	      SID		      "41"
	      Ports		      [1, 1]
	      Position		      [565, 130, 595, 160]
	      ZOrder		      -13
	    }
	    Block {
	      BlockType		      Math
	      Name		      "Math\nFunction"
	      SID		      "42"
	      Ports		      [2, 1]
	      Position		      [655, 137, 685, 168]
	      ZOrder		      -14
	      Operator		      "mod"
	      SampleTime	      "5e-6"
	    }
	    Block {
	      BlockType		      Mux
	      Name		      "Mux"
	      SID		      "43"
	      Ports		      [2, 1]
	      Position		      [860, 176, 865, 214]
	      ZOrder		      -15
	      ShowName		      off
	      Inputs		      "2"
	      DisplayOption	      "bar"
	    }
	    Block {
	      BlockType		      Mux
	      Name		      "Mux1"
	      SID		      "44"
	      Ports		      [3, 1]
	      Position		      [1025, 421, 1030, 459]
	      ZOrder		      -16
	      ShowName		      off
	      Inputs		      "3"
	      DisplayOption	      "bar"
	    }
	    Block {
	      BlockType		      Product
	      Name		      "Product"
	      SID		      "45"
	      Ports		      [2, 1]
	      Position		      [860, 312, 890, 343]
	      ZOrder		      -17
	      InputSameDT	      off
	      OutDataTypeStr	      "Inherit: Inherit via internal rule"
	      SaturateOnIntegerOverflow	off
	    }
	    Block {
	      BlockType		      Product
	      Name		      "Product1"
	      SID		      "46"
	      Ports		      [2, 1]
	      Position		      [930, 372, 960, 403]
	      ZOrder		      -18
	      InputSameDT	      off
	      OutDataTypeStr	      "Inherit: Inherit via internal rule"
	      SaturateOnIntegerOverflow	off
	    }
	    Block {
	      BlockType		      Product
	      Name		      "Product2"
	      SID		      "47"
	      Ports		      [2, 1]
	      Position		      [930, 467, 960, 498]
	      ZOrder		      -19
	      InputSameDT	      off
	      OutDataTypeStr	      "Inherit: Inherit via internal rule"
	      SaturateOnIntegerOverflow	off
	    }
	    Block {
	      BlockType		      Sum
	      Name		      "Sum"
	      SID		      "48"
	      Ports		      [3, 1]
	      Position		      [390, 135, 410, 155]
	      ZOrder		      -20
	      ShowName		      off
	      IconShape		      "round"
	      Inputs		      "|+-+"
	      InputSameDT	      off
	      OutDataTypeStr	      "Inherit: Inherit via internal rule"
	      SaturateOnIntegerOverflow	off
	      SampleTime	      "5e-6"
	    }
	    Block {
	      BlockType		      Sum
	      Name		      "Sum2"
	      SID		      "49"
	      Ports		      [3, 1]
	      Position		      [375, 325, 395, 345]
	      ZOrder		      -21
	      ShowName		      off
	      IconShape		      "round"
	      Inputs		      "|-++"
	      InputSameDT	      off
	      OutDataTypeStr	      "Inherit: Inherit via internal rule"
	      SaturateOnIntegerOverflow	off
	    }
	    Block {
	      BlockType		      Terminator
	      Name		      "Terminator"
	      SID		      "51"
	      Position		      [1240, 495, 1260, 515]
	      ZOrder		      -23
	    }
	    Block {
	      BlockType		      Trigonometry
	      Name		      "Trigonometric\nFunction"
	      SID		      "52"
	      Ports		      [1, 1]
	      Position		      [790, 140, 820, 170]
	      ZOrder		      -24
	      SampleTime	      "5e-6"
	    }
	    Block {
	      BlockType		      Trigonometry
	      Name		      "Trigonometric\nFunction1"
	      SID		      "53"
	      Ports		      [1, 1]
	      Position		      [790, 215, 820, 245]
	      ZOrder		      -25
	      Operator		      "cos"
	    }
	    Block {
	      BlockType		      Trigonometry
	      Name		      "Trigonometric\nFunction2"
	      SID		      "54"
	      Ports		      [1, 1]
	      Position		      [790, 275, 820, 305]
	      ZOrder		      -26
	    }
	    Block {
	      BlockType		      Trigonometry
	      Name		      "Trigonometric\nFunction3"
	      SID		      "55"
	      Ports		      [1, 1]
	      Position		      [835, 395, 865, 425]
	      ZOrder		      -27
	    }
	    Block {
	      BlockType		      Trigonometry
	      Name		      "Trigonometric\nFunction5"
	      SID		      "56"
	      Ports		      [1, 1]
	      Position		      [835, 475, 865, 505]
	      ZOrder		      -28
	    }
	    Block {
	      BlockType		      Reference
	      Name		      "abc_to_dq0\nTransformation"
	      SID		      "57"
	      Ports		      [2, 1]
	      Position		      [1080, 425, 1155, 485]
	      ZOrder		      -29
	      LibraryVersion	      "1.676"
	      FontName		      "Verdana"
	      FontSize		      11
	      SourceBlock	      "powerlib_extras/Measurements/abc_to_dq0\nTransformation"
	      SourceType	      "abc to dq0 Transformation"
	      ContentPreviewEnabled   off
	    }
	    Block {
	      BlockType		      Gain
	      Name		      "m"
	      SID		      "59"
	      Position		      [325, 172, 375, 198]
	      ZOrder		      -31
	      Gain		      "1e-5"
	      ParamDataTypeStr	      "Inherit: Inherit via internal rule"
	      OutDataTypeStr	      "Inherit: Inherit via internal rule"
	      SaturateOnIntegerOverflow	off
	      SampleTime	      "5e-6"
	    }
	    Block {
	      BlockType		      Gain
	      Name		      "n"
	      SID		      "60"
	      Position		      [260, 320, 325, 350]
	      ZOrder		      -32
	      Gain		      "3e-4"
	      ParamDataTypeStr	      "Inherit: Inherit via internal rule"
	      OutDataTypeStr	      "Inherit: Inherit via internal rule"
	      SaturateOnIntegerOverflow	off
	      SampleTime	      "5e-6"
	    }
	    Block {
	      BlockType		      Outport
	      Name		      "Udref"
	      SID		      "61"
	      Position		      [1330, 438, 1360, 452]
	      ZOrder		      -33
	      IconDisplay	      "Port number"
	    }
	    Block {
	      BlockType		      Outport
	      Name		      "Uqref"
	      SID		      "62"
	      Position		      [1330, 473, 1360, 487]
	      ZOrder		      -34
	      Port		      "2"
	      IconDisplay	      "Port number"
	    }
	    Block {
	      BlockType		      Outport
	      Name		      "theta"
	      SID		      "63"
	      Position		      [985, 93, 1015, 107]
	      ZOrder		      -35
	      Port		      "3"
	      IconDisplay	      "Port number"
	    }
	    Line {
	      ZOrder		      1
	      SrcBlock		      "Sum"
	      SrcPort		      1
	      Points		      [10, 0]
	      Branch {
		ZOrder			2
		DstBlock		"Gain"
		DstPort			1
	      }
	      Branch {
		ZOrder			3
		Points			[0, -120]
		DstBlock		"Goto2"
		DstPort			1
	      }
	    }
	    Line {
	      ZOrder		      4
	      SrcBlock		      "Gain"
	      SrcPort		      1
	      DstBlock		      "Integrator"
	      DstPort		      1
	    }
	    Line {
	      ZOrder		      5
	      SrcBlock		      "Integrator"
	      SrcPort		      1
	      Points		      [20, 0]
	      Branch {
		ZOrder			6
		DstBlock		"Math\nFunction"
		DstPort			1
	      }
	      Branch {
		ZOrder			7
		Points			[0, -45]
		DstBlock		"theta"
		DstPort			1
	      }
	    }
	    Line {
	      ZOrder		      8
	      SrcBlock		      "Constant"
	      SrcPort		      1
	      Points		      [20, 0; 0, -50]
	      DstBlock		      "Math\nFunction"
	      DstPort		      2
	    }
	    Line {
	      ZOrder		      9
	      SrcBlock		      "Math\nFunction"
	      SrcPort		      1
	      Points		      [45, 0]
	      Branch {
		ZOrder			10
		Points			[0, 75]
		Branch {
		  ZOrder		  11
		  DstBlock		  "Trigonometric\nFunction1"
		  DstPort		  1
		}
		Branch {
		  ZOrder		  12
		  Points		  [0, 60]
		  Branch {
		    ZOrder		    13
		    DstBlock		    "Trigonometric\nFunction2"
		    DstPort		    1
		  }
		  Branch {
		    ZOrder		    14
		    Points		    [0, 110]
		    Branch {
		    ZOrder		    15
		    DstBlock		    "Add"
		    DstPort		    1
		    }
		    Branch {
		    ZOrder		    16
		    Points		    [0, 80]
		    DstBlock		    "Add1"
		    DstPort		    1
		    }
		  }
		}
	      }
	      Branch {
		ZOrder			17
		DstBlock		"Trigonometric\nFunction"
		DstPort			1
	      }
	    }
	    Line {
	      ZOrder		      18
	      SrcBlock		      "Trigonometric\nFunction"
	      SrcPort		      1
	      Points		      [20, 0]
	      DstBlock		      "Mux"
	      DstPort		      1
	    }
	    Line {
	      ZOrder		      19
	      SrcBlock		      "Trigonometric\nFunction1"
	      SrcPort		      1
	      Points		      [10, 0; 0, -25]
	      DstBlock		      "Mux"
	      DstPort		      2
	    }
	    Line {
	      ZOrder		      20
	      SrcBlock		      "Mux"
	      SrcPort		      1
	      Points		      [40, 0; 0, 70; 155, 0]
	      DstBlock		      "abc_to_dq0\nTransformation"
	      DstPort		      2
	    }
	    Line {
	      ZOrder		      21
	      SrcBlock		      "Constant3"
	      SrcPort		      1
	      Points		      [199, 0]
	      DstBlock		      "Sum"
	      DstPort		      1
	    }
	    Line {
	      ZOrder		      22
	      SrcBlock		      "m"
	      SrcPort		      1
	      Points		      [-1, 0]
	      DstBlock		      "Sum"
	      DstPort		      2
	    }
	    Line {
	      ZOrder		      23
	      SrcBlock		      "n"
	      SrcPort		      1
	      Points		      [34, 0]
	      DstBlock		      "Sum2"
	      DstPort		      1
	    }
	    Line {
	      ZOrder		      24
	      SrcBlock		      "Constant5"
	      SrcPort		      1
	      Points		      [124, 0]
	      DstBlock		      "Sum2"
	      DstPort		      2
	    }
	    Line {
	      ZOrder		      25
	      SrcBlock		      "Sum2"
	      SrcPort		      1
	      Points		      [33, 0]
	      Branch {
		ZOrder			26
		Points			[0, 55]
		DstBlock		"Goto3"
		DstPort			1
	      }
	      Branch {
		ZOrder			27
		Points			[382, 0]
		Branch {
		  ZOrder		  28
		  DstBlock		  "Product"
		  DstPort		  2
		}
		Branch {
		  ZOrder		  29
		  Points		  [0, 45; 75, 0]
		  Branch {
		    ZOrder		    30
		    DstBlock		    "Product1"
		    DstPort		    1
		  }
		  Branch {
		    ZOrder		    31
		    Points		    [0, 95]
		    DstBlock		    "Product2"
		    DstPort		    1
		  }
		}
	      }
	    }
	    Line {
	      ZOrder		      32
	      SrcBlock		      "Trigonometric\nFunction2"
	      SrcPort		      1
	      Points		      [20, 0]
	      DstBlock		      "Product"
	      DstPort		      1
	    }
	    Line {
	      ZOrder		      33
	      SrcBlock		      "Constant1"
	      SrcPort		      1
	      DstBlock		      "Add"
	      DstPort		      2
	    }
	    Line {
	      ZOrder		      34
	      SrcBlock		      "Constant2"
	      SrcPort		      1
	      DstBlock		      "Add1"
	      DstPort		      2
	    }
	    Line {
	      ZOrder		      35
	      SrcBlock		      "Add"
	      SrcPort		      1
	      DstBlock		      "Trigonometric\nFunction3"
	      DstPort		      1
	    }
	    Line {
	      ZOrder		      36
	      SrcBlock		      "Add1"
	      SrcPort		      1
	      DstBlock		      "Trigonometric\nFunction5"
	      DstPort		      1
	    }
	    Line {
	      ZOrder		      37
	      SrcBlock		      "Trigonometric\nFunction3"
	      SrcPort		      1
	      Points		      [40, 0; 0, -15]
	      DstBlock		      "Product1"
	      DstPort		      2
	    }
	    Line {
	      ZOrder		      38
	      SrcBlock		      "Trigonometric\nFunction5"
	      SrcPort		      1
	      DstBlock		      "Product2"
	      DstPort		      2
	    }
	    Line {
	      ZOrder		      39
	      SrcBlock		      "Product"
	      SrcPort		      1
	      Points		      [115, 0]
	      DstBlock		      "Mux1"
	      DstPort		      1
	    }
	    Line {
	      ZOrder		      40
	      SrcBlock		      "Product1"
	      SrcPort		      1
	      Points		      [30, 0; 0, 50]
	      DstBlock		      "Mux1"
	      DstPort		      2
	    }
	    Line {
	      ZOrder		      41
	      SrcBlock		      "Product2"
	      SrcPort		      1
	      Points		      [20, 0; 0, -35]
	      DstBlock		      "Mux1"
	      DstPort		      3
	    }
	    Line {
	      ZOrder		      42
	      SrcBlock		      "Mux1"
	      SrcPort		      1
	      DstBlock		      "abc_to_dq0\nTransformation"
	      DstPort		      1
	    }
	    Line {
	      ZOrder		      43
	      SrcBlock		      "abc_to_dq0\nTransformation"
	      SrcPort		      1
	      DstBlock		      "Demux"
	      DstPort		      1
	    }
	    Line {
	      ZOrder		      44
	      SrcBlock		      "Demux"
	      SrcPort		      3
	      Points		      [10, 0; 0, 40]
	      DstBlock		      "Terminator"
	      DstPort		      1
	    }
	    Line {
	      ZOrder		      45
	      SrcBlock		      "P"
	      SrcPort		      1
	      Points		      [21, 0]
	      Branch {
		ZOrder			46
		Points			[0, -35]
		DstBlock		"m"
		DstPort			1
	      }
	      Branch {
		ZOrder			47
		Points			[0, 40]
		DstBlock		"Goto1"
		DstPort			1
	      }
	    }
	    Line {
	      ZOrder		      48
	      SrcBlock		      "Q"
	      SrcPort		      1
	      Points		      [8, 0]
	      Branch {
		ZOrder			49
		Points			[0, 35]
		DstBlock		"Goto"
		DstPort			1
	      }
	      Branch {
		ZOrder			50
		DstBlock		"n"
		DstPort			1
	      }
	    }
	    Line {
	      ZOrder		      51
	      SrcBlock		      "Demux"
	      SrcPort		      1
	      DstBlock		      "Udref"
	      DstPort		      1
	    }
	    Line {
	      ZOrder		      52
	      SrcBlock		      "Demux"
	      SrcPort		      2
	      Points		      [68, 0; 0, 25]
	      DstBlock		      "Uqref"
	      DstPort		      1
	    }
	    Line {
	      ZOrder		      56
	      SrcBlock		      "��E1"
	      SrcPort		      1
	      Points		      [55, 0]
	      DstBlock		      "Sum2"
	      DstPort		      3
	    }
	    Line {
	      ZOrder		      55
	      SrcBlock		      "��f1"
	      SrcPort		      1
	      Points		      [40, 0]
	      DstBlock		      "Sum"
	      DstPort		      3
	    }
	  }
	}
	Block {
	  BlockType		  Reference
	  Name			  "First-Order\nFilter"
	  SID			  "996"
	  Ports			  [1, 1]
	  Position		  [645, 292, 695, 328]
	  ZOrder		  10340
	  LibraryVersion	  "1.167"
	  FontName		  "Arial"
	  SourceBlock		  "powerlib_meascontrol/Filters/First-Order\nFilter"
	  SourceType		  "First-Order Filter"
	  SourceProductName	  "Simscape Power Systems"
	  SourceProductBaseCode	  "PS"
	  ContentPreviewEnabled	  on
	  FilterType		  "Lowpass"
	  Tc			  "12e-3 "
	  Ts			  "0"
	  Initialize		  on
	  Vac_Init		  "[0, 0, 60]"
	  Vdc_Init		  "0"
	  PlotResponse		  off
	  FreqRange		  "[0,  200,  1]"
	}
	Block {
	  BlockType		  Reference
	  Name			  "First-Order\nFilter1"
	  SID			  "997"
	  Ports			  [1, 1]
	  Position		  [490, -33, 540, 3]
	  ZOrder		  10341
	  LibraryVersion	  "1.167"
	  FontName		  "Arial"
	  SourceBlock		  "powerlib_meascontrol/Filters/First-Order\nFilter"
	  SourceType		  "First-Order Filter"
	  SourceProductName	  "Simscape Power Systems"
	  SourceProductBaseCode	  "PS"
	  ContentPreviewEnabled	  on
	  FilterType		  "Lowpass"
	  Tc			  "12e-3 "
	  Ts			  "0"
	  Initialize		  on
	  Vac_Init		  "[0, 0, 60]"
	  Vdc_Init		  "0"
	  PlotResponse		  off
	  FreqRange		  "[0,  200,  1]"
	}
	Block {
	  BlockType		  From
	  Name			  "From13"
	  SID			  "396"
	  Position		  [55, 161, 115, 179]
	  ZOrder		  10350
	  ShowName		  off
	  GotoTag		  "theta1"
	}
	Block {
	  BlockType		  From
	  Name			  "From3"
	  SID			  "358"
	  Position		  [55, 206, 115, 224]
	  ZOrder		  10346
	  ShowName		  off
	  GotoTag		  "Ioabc1"
	  TagVisibility		  "global"
	}
	Block {
	  BlockType		  From
	  Name			  "From5"
	  SID			  "360"
	  Position		  [55, 116, 115, 134]
	  ZOrder		  10347
	  ShowName		  off
	  GotoTag		  "Uoabc1"
	  TagVisibility		  "global"
	}
	Block {
	  BlockType		  From
	  Name			  "From8"
	  SID			  "366"
	  Position		  [55, 71, 115, 89]
	  ZOrder		  10348
	  ShowName		  off
	  GotoTag		  "Icabc1"
	  TagVisibility		  "global"
	}
	Block {
	  BlockType		  Goto
	  Name			  "Goto2"
	  SID			  "397"
	  Position		  [790, 257, 850, 273]
	  ZOrder		  10351
	  ShowName		  off
	  GotoTag		  "theta1"
	}
	Block {
	  BlockType		  Reference
	  Name			  "On-Off Delay"
	  SID			  "1005"
	  Ports			  [1, 1]
	  Position		  [410, 420, 480, 470]
	  ZOrder		  10327
	  LibraryVersion	  "1.176"
	  SourceBlock		  "peGeneralControl/On-Off Delay"
	  SourceType		  "On-Off Delay"
	  LabelModeActiveChoice	  "Discrete"
	  ContentPreviewEnabled	  on
	  Td_on			  "0.5"
	  Td_off		  "0"
	  IC			  "0"
	  Ts			  "0.001"
	}
	Block {
	  BlockType		  Reference
	  Name			  "On-Off Delay1"
	  SID			  "1006"
	  Ports			  [1, 1]
	  Position		  [535, -135, 605, -85]
	  ZOrder		  10329
	  LibraryVersion	  "1.176"
	  SourceBlock		  "peGeneralControl/On-Off Delay"
	  SourceType		  "On-Off Delay"
	  LabelModeActiveChoice	  "Discrete"
	  ContentPreviewEnabled	  on
	  Td_on			  "0.5"
	  Td_off		  "0"
	  IC			  "0"
	  Ts			  "0.001"
	}
	Block {
	  BlockType		  SubSystem
	  Name			  "PQ computation"
	  SID			  "105"
	  Ports			  [4, 8]
	  Position		  [140, 59, 235, 231]
	  ZOrder		  10344
	  NamePlacement		  "alternate"
	  ShowName		  off
	  RequestExecContextInheritance	off
	  System {
	    Name		    "PQ computation"
	    Location		    [1913, -7, 4487, 1407]
	    Open		    off
	    PortBlocksUseCompactNotation off
	    SetExecutionDomain	    off
	    ExecutionDomainType	    "Deduce"
	    ModelBrowserVisibility  off
	    ModelBrowserWidth	    200
	    ScreenColor		    "white"
	    PaperOrientation	    "landscape"
	    PaperPositionMode	    "auto"
	    PaperType		    "usletter"
	    PaperUnits		    "inches"
	    TiledPaperMargins	    [0.500000, 0.500000, 0.500000, 0.500000]
	    TiledPageScale	    1
	    ShowPageBoundaries	    off
	    ZoomFactor		    "100"
	    Block {
	      BlockType		      Inport
	      Name		      "Icabc"
	      SID		      "106"
	      Position		      [380, 43, 410, 57]
	      ZOrder		      -1
	      IconDisplay	      "Port number"
	    }
	    Block {
	      BlockType		      Inport
	      Name		      "Uoabc"
	      SID		      "107"
	      Position		      [380, 198, 410, 212]
	      ZOrder		      -2
	      Port		      "2"
	      IconDisplay	      "Port number"
	    }
	    Block {
	      BlockType		      Inport
	      Name		      "theta"
	      SID		      "108"
	      Position		      [60, 208, 90, 222]
	      ZOrder		      -3
	      Port		      "3"
	      IconDisplay	      "Port number"
	    }
	    Block {
	      BlockType		      Inport
	      Name		      "Ioabc"
	      SID		      "109"
	      Position		      [380, 388, 410, 402]
	      ZOrder		      -4
	      Port		      "4"
	      IconDisplay	      "Port number"
	    }
	    Block {
	      BlockType		      Sum
	      Name		      "Add"
	      SID		      "112"
	      Ports		      [2, 1]
	      Position		      [980, 272, 1010, 303]
	      ZOrder		      -7
	      InputSameDT	      off
	      OutDataTypeStr	      "Inherit: Inherit via internal rule"
	      SaturateOnIntegerOverflow	off
	    }
	    Block {
	      BlockType		      Constant
	      Name		      "Constant6"
	      SID		      "391"
	      Position		      [20, 245, 50, 275]
	      ZOrder		      14
	      Value		      "2*pi"
	      SampleTime	      "5e-6"
	    }
	    Block {
	      BlockType		      Demux
	      Name		      "Demux"
	      SID		      "113"
	      Ports		      [1, 3]
	      Position		      [685, 22, 695, 108]
	      ZOrder		      -8
	      ShowName		      off
	      Outputs		      "3"
	      DisplayOption	      "bar"
	    }
	    Block {
	      BlockType		      Demux
	      Name		      "Demux1"
	      SID		      "114"
	      Ports		      [1, 3]
	      Position		      [685, 177, 695, 263]
	      ZOrder		      -9
	      ShowName		      off
	      Outputs		      "3"
	      DisplayOption	      "bar"
	    }
	    Block {
	      BlockType		      Demux
	      Name		      "Demux2"
	      SID		      "115"
	      Ports		      [1, 3]
	      Position		      [685, 367, 695, 453]
	      ZOrder		      -10
	      ShowName		      off
	      Outputs		      "3"
	      DisplayOption	      "bar"
	    }
	    Block {
	      BlockType		      Math
	      Name		      "Math\nFunction1"
	      SID		      "392"
	      Ports		      [2, 1]
	      Position		      [135, 237, 165, 268]
	      ZOrder		      13
	      Operator		      "mod"
	      SampleTime	      "5e-6"
	    }
	    Block {
	      BlockType		      Mux
	      Name		      "Mux2"
	      SID		      "393"
	      Ports		      [2, 1]
	      Position		      [340, 276, 345, 314]
	      ZOrder		      12
	      ShowName		      off
	      Inputs		      "2"
	      DisplayOption	      "bar"
	    }
	    Block {
	      BlockType		      Product
	      Name		      "Product"
	      SID		      "118"
	      Ports		      [2, 1]
	      Position		      [880, 242, 910, 273]
	      ZOrder		      -13
	      InputSameDT	      off
	      OutDataTypeStr	      "Inherit: Inherit via internal rule"
	      SaturateOnIntegerOverflow	off
	    }
	    Block {
	      BlockType		      Product
	      Name		      "Product1"
	      SID		      "119"
	      Ports		      [2, 1]
	      Position		      [880, 302, 910, 333]
	      ZOrder		      -14
	      InputSameDT	      off
	      OutDataTypeStr	      "Inherit: Inherit via internal rule"
	      SaturateOnIntegerOverflow	off
	    }
	    Block {
	      BlockType		      Product
	      Name		      "Product2"
	      SID		      "120"
	      Ports		      [2, 1]
	      Position		      [880, 417, 910, 448]
	      ZOrder		      -15
	      InputSameDT	      off
	      OutDataTypeStr	      "Inherit: Inherit via internal rule"
	      SaturateOnIntegerOverflow	off
	    }
	    Block {
	      BlockType		      Product
	      Name		      "Product3"
	      SID		      "121"
	      Ports		      [2, 1]
	      Position		      [880, 467, 910, 498]
	      ZOrder		      -16
	      InputSameDT	      off
	      OutDataTypeStr	      "Inherit: Inherit via internal rule"
	      SaturateOnIntegerOverflow	off
	    }
	    Block {
	      BlockType		      Sum
	      Name		      "Subtract"
	      SID		      "122"
	      Ports		      [2, 1]
	      Position		      [980, 437, 1010, 468]
	      ZOrder		      -17
	      Inputs		      "+-"
	      InputSameDT	      off
	      OutDataTypeStr	      "Inherit: Inherit via internal rule"
	      SaturateOnIntegerOverflow	off
	    }
	    Block {
	      BlockType		      Terminator
	      Name		      "Terminator1"
	      SID		      "123"
	      Position		      [725, 85, 745, 105]
	      ZOrder		      -18
	    }
	    Block {
	      BlockType		      Terminator
	      Name		      "Terminator2"
	      SID		      "124"
	      Position		      [725, 240, 745, 260]
	      ZOrder		      -19
	    }
	    Block {
	      BlockType		      Terminator
	      Name		      "Terminator3"
	      SID		      "125"
	      Position		      [720, 430, 740, 450]
	      ZOrder		      -20
	    }
	    Block {
	      BlockType		      TransferFcn
	      Name		      "Transfer Fcn1"
	      SID		      "3521"
	      Position		      [1125, 262, 1230, 318]
	      ZOrder		      10367
	      DropShadow	      on
	      ShowName		      off
	      Numerator		      "[31.41]"
	      Denominator	      "[1 31.41]"
	    }
	    Block {
	      BlockType		      TransferFcn
	      Name		      "Transfer Fcn2"
	      SID		      "3522"
	      Position		      [1125, 427, 1230, 483]
	      ZOrder		      10368
	      DropShadow	      on
	      ShowName		      off
	      Numerator		      "[31.41]"
	      Denominator	      "[1 31.41]"
	    }
	    Block {
	      BlockType		      Trigonometry
	      Name		      "Trigonometric\nFunction4"
	      SID		      "394"
	      Ports		      [1, 1]
	      Position		      [270, 240, 300, 270]
	      ZOrder		      11
	      SampleTime	      "5e-6"
	    }
	    Block {
	      BlockType		      Trigonometry
	      Name		      "Trigonometric\nFunction6"
	      SID		      "395"
	      Ports		      [1, 1]
	      Position		      [270, 315, 300, 345]
	      ZOrder		      10
	      Operator		      "cos"
	    }
	    Block {
	      BlockType		      Reference
	      Name		      "abc_to_dq0\nTransformation"
	      SID		      "126"
	      Ports		      [2, 1]
	      Position		      [480, 35, 555, 95]
	      ZOrder		      -21
	      LibraryVersion	      "1.676"
	      FontName		      "Verdana"
	      FontSize		      11
	      SourceBlock	      "powerlib_extras/Measurements/abc_to_dq0\nTransformation"
	      SourceType	      "abc to dq0 Transformation"
	      ContentPreviewEnabled   off
	    }
	    Block {
	      BlockType		      Reference
	      Name		      "abc_to_dq0\nTransformation1"
	      SID		      "127"
	      Ports		      [2, 1]
	      Position		      [480, 190, 555, 250]
	      ZOrder		      -22
	      LibraryVersion	      "1.676"
	      FontName		      "Verdana"
	      FontSize		      11
	      SourceBlock	      "powerlib_extras/Measurements/abc_to_dq0\nTransformation"
	      SourceType	      "abc to dq0 Transformation"
	      ContentPreviewEnabled   off
	    }
	    Block {
	      BlockType		      Reference
	      Name		      "abc_to_dq0\nTransformation2"
	      SID		      "128"
	      Ports		      [2, 1]
	      Position		      [480, 380, 555, 440]
	      ZOrder		      -23
	      LibraryVersion	      "1.676"
	      FontName		      "Verdana"
	      FontSize		      11
	      SourceBlock	      "powerlib_extras/Measurements/abc_to_dq0\nTransformation"
	      SourceType	      "abc to dq0 Transformation"
	      ContentPreviewEnabled   off
	    }
	    Block {
	      BlockType		      Outport
	      Name		      "P"
	      SID		      "129"
	      Position		      [1315, 283, 1345, 297]
	      ZOrder		      -24
	      IconDisplay	      "Port number"
	    }
	    Block {
	      BlockType		      Outport
	      Name		      "Q"
	      SID		      "130"
	      Position		      [1315, 448, 1345, 462]
	      ZOrder		      -25
	      Port		      "2"
	      IconDisplay	      "Port number"
	    }
	    Block {
	      BlockType		      Outport
	      Name		      "Ud"
	      SID		      "131"
	      Position		      [940, 183, 970, 197]
	      ZOrder		      -26
	      Port		      "3"
	      IconDisplay	      "Port number"
	    }
	    Block {
	      BlockType		      Outport
	      Name		      "Uq"
	      SID		      "132"
	      Position		      [940, 213, 970, 227]
	      ZOrder		      -27
	      Port		      "4"
	      IconDisplay	      "Port number"
	    }
	    Block {
	      BlockType		      Outport
	      Name		      "Icd"
	      SID		      "133"
	      Position		      [845, 28, 875, 42]
	      ZOrder		      -28
	      Port		      "5"
	      IconDisplay	      "Port number"
	    }
	    Block {
	      BlockType		      Outport
	      Name		      "Icq"
	      SID		      "134"
	      Position		      [845, 58, 875, 72]
	      ZOrder		      -29
	      Port		      "6"
	      IconDisplay	      "Port number"
	    }
	    Block {
	      BlockType		      Outport
	      Name		      "p"
	      SID		      "3505"
	      Position		      [1060, 333, 1090, 347]
	      ZOrder		      10362
	      Port		      "7"
	      IconDisplay	      "Port number"
	    }
	    Block {
	      BlockType		      Outport
	      Name		      "q"
	      SID		      "3506"
	      Position		      [1060, 373, 1090, 387]
	      ZOrder		      10361
	      Port		      "8"
	      IconDisplay	      "Port number"
	    }
	    Line {
	      ZOrder		      1
	      SrcBlock		      "Icabc"
	      SrcPort		      1
	      DstBlock		      "abc_to_dq0\nTransformation"
	      DstPort		      1
	    }
	    Line {
	      ZOrder		      2
	      SrcBlock		      "Uoabc"
	      SrcPort		      1
	      DstBlock		      "abc_to_dq0\nTransformation1"
	      DstPort		      1
	    }
	    Line {
	      ZOrder		      3
	      SrcBlock		      "Ioabc"
	      SrcPort		      1
	      DstBlock		      "abc_to_dq0\nTransformation2"
	      DstPort		      1
	    }
	    Line {
	      ZOrder		      4
	      SrcBlock		      "abc_to_dq0\nTransformation"
	      SrcPort		      1
	      DstBlock		      "Demux"
	      DstPort		      1
	    }
	    Line {
	      ZOrder		      5
	      SrcBlock		      "abc_to_dq0\nTransformation1"
	      SrcPort		      1
	      DstBlock		      "Demux1"
	      DstPort		      1
	    }
	    Line {
	      ZOrder		      6
	      SrcBlock		      "abc_to_dq0\nTransformation2"
	      SrcPort		      1
	      DstBlock		      "Demux2"
	      DstPort		      1
	    }
	    Line {
	      ZOrder		      7
	      SrcBlock		      "Demux1"
	      SrcPort		      1
	      Points		      [50, 0]
	      Branch {
		ZOrder			8
		DstBlock		"Ud"
		DstPort			1
	      }
	      Branch {
		ZOrder			9
		Points			[0, 60]
		Branch {
		  ZOrder		  10
		  DstBlock		  "Product"
		  DstPort		  1
		}
		Branch {
		  ZOrder		  11
		  Points		  [0, 225]
		  DstBlock		  "Product3"
		  DstPort		  1
		}
	      }
	    }
	    Line {
	      ZOrder		      12
	      SrcBlock		      "Demux1"
	      SrcPort		      2
	      Points		      [95, 0]
	      Branch {
		ZOrder			13
		DstBlock		"Uq"
		DstPort			1
	      }
	      Branch {
		ZOrder			14
		Points			[0, 90]
		Branch {
		  ZOrder		  15
		  DstBlock		  "Product1"
		  DstPort		  1
		}
		Branch {
		  ZOrder		  16
		  Points		  [0, 115]
		  DstBlock		  "Product2"
		  DstPort		  1
		}
	      }
	    }
	    Line {
	      ZOrder		      17
	      SrcBlock		      "Demux"
	      SrcPort		      1
	      DstBlock		      "Icd"
	      DstPort		      1
	    }
	    Line {
	      ZOrder		      18
	      SrcBlock		      "Demux"
	      SrcPort		      2
	      DstBlock		      "Icq"
	      DstPort		      1
	    }
	    Line {
	      ZOrder		      19
	      SrcBlock		      "Demux2"
	      SrcPort		      1
	      Points		      [110, 0]
	      Branch {
		ZOrder			20
		Points			[0, -115]
		DstBlock		"Product"
		DstPort			2
	      }
	      Branch {
		ZOrder			21
		Points			[0, 60]
		DstBlock		"Product2"
		DstPort			2
	      }
	    }
	    Line {
	      ZOrder		      22
	      SrcBlock		      "Demux2"
	      SrcPort		      2
	      Points		      [135, 0]
	      Branch {
		ZOrder			23
		Points			[0, -85]
		DstBlock		"Product1"
		DstPort			2
	      }
	      Branch {
		ZOrder			24
		Points			[0, 80]
		DstBlock		"Product3"
		DstPort			2
	      }
	    }
	    Line {
	      ZOrder		      25
	      SrcBlock		      "Product"
	      SrcPort		      1
	      Points		      [25, 0; 0, 20]
	      DstBlock		      "Add"
	      DstPort		      1
	    }
	    Line {
	      ZOrder		      26
	      SrcBlock		      "Product1"
	      SrcPort		      1
	      Points		      [25, 0; 0, -25]
	      DstBlock		      "Add"
	      DstPort		      2
	    }
	    Line {
	      ZOrder		      27
	      SrcBlock		      "Add"
	      SrcPort		      1
	      Points		      [21, 0]
	      Branch {
		ZOrder			96
		DstBlock		"Transfer Fcn1"
		DstPort			1
	      }
	      Branch {
		ZOrder			95
		Points			[0, 50]
		DstBlock		"p"
		DstPort			1
	      }
	    }
	    Line {
	      ZOrder		      93
	      SrcBlock		      "Transfer Fcn1"
	      SrcPort		      1
	      DstBlock		      "P"
	      DstPort		      1
	    }
	    Line {
	      ZOrder		      30
	      SrcBlock		      "Product2"
	      SrcPort		      1
	      Points		      [25, 0; 0, 10]
	      DstBlock		      "Subtract"
	      DstPort		      1
	    }
	    Line {
	      ZOrder		      31
	      SrcBlock		      "Product3"
	      SrcPort		      1
	      Points		      [25, 0; 0, -25]
	      DstBlock		      "Subtract"
	      DstPort		      2
	    }
	    Line {
	      ZOrder		      32
	      SrcBlock		      "Subtract"
	      SrcPort		      1
	      Points		      [24, 0]
	      Branch {
		ZOrder			99
		Points			[0, -75]
		DstBlock		"q"
		DstPort			1
	      }
	      Branch {
		ZOrder			98
		DstBlock		"Transfer Fcn2"
		DstPort			1
	      }
	    }
	    Line {
	      ZOrder		      94
	      SrcBlock		      "Transfer Fcn2"
	      SrcPort		      1
	      DstBlock		      "Q"
	      DstPort		      1
	    }
	    Line {
	      ZOrder		      35
	      SrcBlock		      "Demux"
	      SrcPort		      3
	      DstBlock		      "Terminator1"
	      DstPort		      1
	    }
	    Line {
	      ZOrder		      36
	      SrcBlock		      "Demux1"
	      SrcPort		      3
	      DstBlock		      "Terminator2"
	      DstPort		      1
	    }
	    Line {
	      ZOrder		      37
	      SrcBlock		      "Demux2"
	      SrcPort		      3
	      DstBlock		      "Terminator3"
	      DstPort		      1
	    }
	    Line {
	      ZOrder		      38
	      SrcBlock		      "Constant6"
	      SrcPort		      1
	      DstBlock		      "Math\nFunction1"
	      DstPort		      2
	    }
	    Line {
	      ZOrder		      39
	      SrcBlock		      "Math\nFunction1"
	      SrcPort		      1
	      Points		      [45, 0]
	      Branch {
		ZOrder			40
		Points			[0, 75]
		DstBlock		"Trigonometric\nFunction6"
		DstPort			1
	      }
	      Branch {
		ZOrder			41
		DstBlock		"Trigonometric\nFunction4"
		DstPort			1
	      }
	    }
	    Line {
	      ZOrder		      42
	      SrcBlock		      "Trigonometric\nFunction4"
	      SrcPort		      1
	      Points		      [20, 0]
	      DstBlock		      "Mux2"
	      DstPort		      1
	    }
	    Line {
	      ZOrder		      43
	      SrcBlock		      "Trigonometric\nFunction6"
	      SrcPort		      1
	      Points		      [10, 0; 0, -25]
	      DstBlock		      "Mux2"
	      DstPort		      2
	    }
	    Line {
	      ZOrder		      44
	      SrcBlock		      "theta"
	      SrcPort		      1
	      Points		      [17, 0; 0, 30]
	      DstBlock		      "Math\nFunction1"
	      DstPort		      1
	    }
	    Line {
	      ZOrder		      45
	      SrcBlock		      "Mux2"
	      SrcPort		      1
	      Points		      [91, 0]
	      Branch {
		ZOrder			46
		Points			[0, -60]
		Branch {
		  ZOrder		  47
		  DstBlock		  "abc_to_dq0\nTransformation1"
		  DstPort		  2
		}
		Branch {
		  ZOrder		  48
		  Points		  [0, -155]
		  DstBlock		  "abc_to_dq0\nTransformation"
		  DstPort		  2
		}
	      }
	      Branch {
		ZOrder			49
		Points			[0, 130]
		DstBlock		"abc_to_dq0\nTransformation2"
		DstPort			2
	      }
	    }
	  }
	}
	Block {
	  BlockType		  Step
	  Name			  "Step"
	  SID			  "1042"
	  Position		  [340, 430, 370, 460]
	  ZOrder		  10328
	  Time			  "0.5"
	  SampleTime		  "0"
	}
	Block {
	  BlockType		  Step
	  Name			  "Step1"
	  SID			  "1043"
	  Position		  [465, -125, 495, -95]
	  ZOrder		  10330
	  Time			  "0.5"
	  SampleTime		  "0"
	}
	Block {
	  BlockType		  Switch
	  Name			  "Switch"
	  SID			  "1216"
	  Position		  [740, -100, 790, -60]
	  ZOrder		  10322
	  Criteria		  "u2 > Threshold"
	  InputSameDT		  off
	  SaturateOnIntegerOverflow off
	}
	Block {
	  BlockType		  Switch
	  Name			  "Switch1"
	  SID			  "1217"
	  Position		  [600, 425, 650, 465]
	  ZOrder		  10317
	  Criteria		  "u2 > Threshold"
	  InputSameDT		  off
	  SaturateOnIntegerOverflow off
	}
	Block {
	  BlockType		  SubSystem
	  Name			  "U1"
	  SID			  "1127"
	  Ports			  [2, 1]
	  Position		  [330, -54, 430, 24]
	  ZOrder		  10298
	  RequestExecContextInheritance	off
	  System {
	    Name		    "U1"
	    Location		    [1913, -7, 4487, 1407]
	    Open		    on
	    PortBlocksUseCompactNotation off
	    SetExecutionDomain	    off
	    ExecutionDomainType	    "Deduce"
	    ModelBrowserVisibility  off
	    ModelBrowserWidth	    200
	    ScreenColor		    "white"
	    PaperOrientation	    "landscape"
	    PaperPositionMode	    "auto"
	    PaperType		    "usletter"
	    PaperUnits		    "inches"
	    TiledPaperMargins	    [0.500000, 0.500000, 0.500000, 0.500000]
	    TiledPageScale	    1
	    ShowPageBoundaries	    off
	    ZoomFactor		    "200"
	    Block {
	      BlockType		      Inport
	      Name		      "Q"
	      SID		      "3523"
	      Position		      [780, 263, 810, 277]
	      ZOrder		      10377
	      IconDisplay	      "Port number"
	    }
	    Block {
	      BlockType		      Inport
	      Name		      "q"
	      SID		      "3524"
	      Position		      [780, 338, 810, 352]
	      ZOrder		      10376
	      Port		      "2"
	      IconDisplay	      "Port number"
	    }
	    Block {
	      BlockType		      Gain
	      Name		      "A1"
	      SID		      "1128"
	      Position		      [270, 415, 295, 445]
	      ZOrder		      10373
	      Gain		      "Dis_FlagV"
	      Multiplication	      "Matrix(K*u) (u vector)"
	      ParamDataTypeStr	      "Inherit: Inherit via internal rule"
	      OutDataTypeStr	      "Inherit: Inherit via internal rule"
	      SaturateOnIntegerOverflow	off
	    }
	    Block {
	      BlockType		      Gain
	      Name		      "A12s8"
	      SID		      "1129"
	      Position		      [415, 405, 445, 435]
	      ZOrder		      10372
	      Gain		      "Dis_FlagV"
	      Multiplication	      "Matrix(K*u) (u vector)"
	      ParamDataTypeStr	      "Inherit: Inherit via internal rule"
	      OutDataTypeStr	      "Inherit: Inherit via internal rule"
	      SaturateOnIntegerOverflow	off
	    }
	    Block {
	      BlockType		      Clock
	      Name		      "Clock"
	      SID		      "1130"
	      Position		      [240, 395, 260, 415]
	      ZOrder		      10375
	    }
	    Block {
	      BlockType		      Constant
	      Name		      "Constant3"
	      SID		      "1133"
	      Position		      [375, 329, 400, 351]
	      ZOrder		      10326
	      NamePlacement	      "alternate"
	      Value		      "0"
	    }
	    Block {
	      BlockType		      Constant
	      Name		      "Constant4"
	      SID		      "1134"
	      Position		      [495, 137, 525, 153]
	      ZOrder		      10298
	      NamePlacement	      "alternate"
	      Value		      "kv"
	    }
	    Block {
	      BlockType		      Constant
	      Name		      "Constant5"
	      SID		      "1135"
	      Position		      [375, 299, 400, 321]
	      ZOrder		      10327
	      NamePlacement	      "alternate"
	    }
	    Block {
	      BlockType		      From
	      Name		      "From1"
	      SID		      "1136"
	      Position		      [490, 161, 530, 189]
	      ZOrder		      10295
	      GotoTag		      "U2"
	      IconDisplay	      "Signal name"
	      TagVisibility	      "global"
	    }
	    Block {
	      BlockType		      From
	      Name		      "From10"
	      SID		      "1137"
	      Position		      [490, 251, 530, 279]
	      ZOrder		      10299
	      GotoTag		      "U1"
	      IconDisplay	      "Signal name"
	      TagVisibility	      "global"
	    }
	    Block {
	      BlockType		      From
	      Name		      "From2"
	      SID		      "1138"
	      Position		      [490, 191, 530, 219]
	      ZOrder		      10294
	      GotoTag		      "U3"
	      IconDisplay	      "Signal name"
	      TagVisibility	      "global"
	    }
	    Block {
	      BlockType		      From
	      Name		      "From8"
	      SID		      "1140"
	      Position		      [490, 221, 530, 249]
	      ZOrder		      10293
	      GotoTag		      "U4"
	      IconDisplay	      "Signal name"
	      TagVisibility	      "global"
	    }
	    Block {
	      BlockType		      Integrator
	      Name		      "Integrator2"
	      SID		      "3552"
	      Ports		      [1, 1]
	      Position		      [920, 249, 950, 291]
	      ZOrder		      10385
	    }
	    Block {
	      BlockType		      SubSystem
	      Name		      "MATLAB Function"
	      SID		      "1142"
	      Ports		      [8, 2]
	      Position		      [565, 135, 615, 365]
	      ZOrder		      10296
	      LibraryVersion	      "1.32"
	      ErrorFcn		      "Stateflow.Translate.translate"
	      PermitHierarchicalResolution "ExplicitOnly"
	      TreatAsAtomicUnit	      on
	      RequestExecContextInheritance off
	      SFBlockType	      "MATLAB Function"
	      System {
		Name			"MATLAB Function"
		Location		[227, 345, 838, 789]
		Open			off
		PortBlocksUseCompactNotation off
		SetExecutionDomain	off
		ExecutionDomainType	"Deduce"
		ModelBrowserVisibility	off
		ModelBrowserWidth	200
		ScreenColor		"white"
		PaperOrientation	"landscape"
		PaperPositionMode	"auto"
		PaperType		"usletter"
		PaperUnits		"inches"
		TiledPaperMargins	[0.500000, 0.500000, 0.500000, 0.500000]
		TiledPageScale		1
		ShowPageBoundaries	off
		ZoomFactor		"100"
		SIDHighWatermark	"40"
		Block {
		  BlockType		  Inport
		  Name			  "k"
		  SID			  "1142::34"
		  Position		  [20, 101, 40, 119]
		  ZOrder		  7
		  IconDisplay		  "Port number"
		}
		Block {
		  BlockType		  Inport
		  Name			  "u1"
		  SID			  "1142::18"
		  Position		  [20, 136, 40, 154]
		  ZOrder		  -2
		  Port			  "2"
		  IconDisplay		  "Port number"
		}
		Block {
		  BlockType		  Inport
		  Name			  "u2"
		  SID			  "1142::19"
		  Position		  [20, 171, 40, 189]
		  ZOrder		  -3
		  Port			  "3"
		  IconDisplay		  "Port number"
		}
		Block {
		  BlockType		  Inport
		  Name			  "u3"
		  SID			  "1142::20"
		  Position		  [20, 206, 40, 224]
		  ZOrder		  -4
		  Port			  "4"
		  IconDisplay		  "Port number"
		}
		Block {
		  BlockType		  Inport
		  Name			  "x"
		  SID			  "1142::23"
		  Position		  [20, 246, 40, 264]
		  ZOrder		  -7
		  Port			  "5"
		  IconDisplay		  "Port number"
		}
		Block {
		  BlockType		  Inport
		  Name			  "q1k"
		  SID			  "1142::26"
		  Position		  [20, 281, 40, 299]
		  ZOrder		  -8
		  Port			  "6"
		  IconDisplay		  "Port number"
		}
		Block {
		  BlockType		  Inport
		  Name			  "m"
		  SID			  "1142::38"
		  Position		  [20, 316, 40, 334]
		  ZOrder		  10
		  Port			  "7"
		  IconDisplay		  "Port number"
		}
		Block {
		  BlockType		  Inport
		  Name			  "w1"
		  SID			  "1142::39"
		  Position		  [20, 351, 40, 369]
		  ZOrder		  11
		  Port			  "8"
		  IconDisplay		  "Port number"
		}
		Block {
		  BlockType		  Demux
		  Name			  " Demux "
		  SID			  "1142::32"
		  Ports			  [1, 1]
		  Position		  [270, 230, 320, 270]
		  ZOrder		  5
		  Outputs		  "1"
		}
		Block {
		  BlockType		  S-Function
		  Name			  " SFunction "
		  SID			  "1142::31"
		  Tag			  "Stateflow S-Function ercikongzhizuixin 2"
		  Ports			  [8, 3]
		  Position		  [180, 125, 230, 305]
		  ZOrder		  4
		  FunctionName		  "sf_sfun"
		  PortCounts		  "[8 3]"
		  SFunctionDeploymentMode off
		  EnableBusSupport	  on
		  SFcnIsStateOwnerBlock	  off
		  Port {
		    PortNumber		    2
		    Name		    "x1dot"
		  }
		  Port {
		    PortNumber		    3
		    Name		    "qx1"
		  }
		}
		Block {
		  BlockType		  Terminator
		  Name			  " Terminator "
		  SID			  "1142::33"
		  Position		  [460, 241, 480, 259]
		  ZOrder		  6
		}
		Block {
		  BlockType		  Outport
		  Name			  "x1dot"
		  SID			  "1142::5"
		  Position		  [460, 101, 480, 119]
		  ZOrder		  -12
		  IconDisplay		  "Port number"
		}
		Block {
		  BlockType		  Outport
		  Name			  "qx1"
		  SID			  "1142::25"
		  Position		  [460, 136, 480, 154]
		  ZOrder		  -13
		  Port			  "2"
		  IconDisplay		  "Port number"
		}
		Line {
		  ZOrder		  1
		  SrcBlock		  "k"
		  SrcPort		  1
		  DstBlock		  " SFunction "
		  DstPort		  1
		}
		Line {
		  ZOrder		  2
		  SrcBlock		  "u1"
		  SrcPort		  1
		  DstBlock		  " SFunction "
		  DstPort		  2
		}
		Line {
		  ZOrder		  3
		  SrcBlock		  "u2"
		  SrcPort		  1
		  DstBlock		  " SFunction "
		  DstPort		  3
		}
		Line {
		  ZOrder		  4
		  SrcBlock		  "u3"
		  SrcPort		  1
		  DstBlock		  " SFunction "
		  DstPort		  4
		}
		Line {
		  ZOrder		  5
		  SrcBlock		  "x"
		  SrcPort		  1
		  DstBlock		  " SFunction "
		  DstPort		  5
		}
		Line {
		  ZOrder		  6
		  SrcBlock		  "q1k"
		  SrcPort		  1
		  DstBlock		  " SFunction "
		  DstPort		  6
		}
		Line {
		  ZOrder		  7
		  SrcBlock		  "m"
		  SrcPort		  1
		  DstBlock		  " SFunction "
		  DstPort		  7
		}
		Line {
		  ZOrder		  8
		  SrcBlock		  "w1"
		  SrcPort		  1
		  DstBlock		  " SFunction "
		  DstPort		  8
		}
		Line {
		  Name			  "x1dot"
		  ZOrder		  9
		  Labels		  [0, 0]
		  SrcBlock		  " SFunction "
		  SrcPort		  2
		  DstBlock		  "x1dot"
		  DstPort		  1
		}
		Line {
		  Name			  "qx1"
		  ZOrder		  10
		  Labels		  [0, 0]
		  SrcBlock		  " SFunction "
		  SrcPort		  3
		  DstBlock		  "qx1"
		  DstPort		  1
		}
		Line {
		  ZOrder		  11
		  SrcBlock		  " Demux "
		  SrcPort		  1
		  DstBlock		  " Terminator "
		  DstPort		  1
		}
		Line {
		  ZOrder		  12
		  SrcBlock		  " SFunction "
		  SrcPort		  1
		  DstBlock		  " Demux "
		  DstPort		  1
		}
	      }
	    }
	    Block {
	      BlockType		      SubSystem
	      Name		      "MATLAB Function1"
	      SID		      "1143"
	      Ports		      [2, 1]
	      Position		      [315, 394, 385, 441]
	      ZOrder		      10374
	      LibraryVersion	      "1.32"
	      ErrorFcn		      "Stateflow.Translate.translate"
	      PermitHierarchicalResolution "ExplicitOnly"
	      TreatAsAtomicUnit	      on
	      RequestExecContextInheritance off
	      SFBlockType	      "MATLAB Function"
	      System {
		Name			"MATLAB Function1"
		Location		[227, 345, 838, 789]
		Open			off
		PortBlocksUseCompactNotation off
		SetExecutionDomain	off
		ExecutionDomainType	"Deduce"
		ModelBrowserVisibility	off
		ModelBrowserWidth	200
		ScreenColor		"white"
		PaperOrientation	"landscape"
		PaperPositionMode	"auto"
		PaperType		"usletter"
		PaperUnits		"inches"
		TiledPaperMargins	[0.500000, 0.500000, 0.500000, 0.500000]
		TiledPageScale		1
		ShowPageBoundaries	off
		ZoomFactor		"100"
		SIDHighWatermark	"21"
		Block {
		  BlockType		  Inport
		  Name			  "time"
		  SID			  "1143::1"
		  Position		  [20, 101, 40, 119]
		  ZOrder		  -1
		  IconDisplay		  "Port number"
		}
		Block {
		  BlockType		  Inport
		  Name			  "random"
		  SID			  "1143::18"
		  Position		  [20, 136, 40, 154]
		  ZOrder		  -2
		  Port			  "2"
		  IconDisplay		  "Port number"
		}
		Block {
		  BlockType		  Demux
		  Name			  " Demux "
		  SID			  "1143::20"
		  Ports			  [1, 1]
		  Position		  [270, 230, 320, 270]
		  ZOrder		  2
		  Outputs		  "1"
		}
		Block {
		  BlockType		  S-Function
		  Name			  " SFunction "
		  SID			  "1143::19"
		  Tag			  "Stateflow S-Function ercikongzhizuixin 6"
		  Ports			  [2, 2]
		  Position		  [180, 100, 230, 160]
		  ZOrder		  1
		  FunctionName		  "sf_sfun"
		  PortCounts		  "[2 2]"
		  SFunctionDeploymentMode off
		  EnableBusSupport	  on
		  SFcnIsStateOwnerBlock	  off
		  Port {
		    PortNumber		    2
		    Name		    "y"
		  }
		}
		Block {
		  BlockType		  Terminator
		  Name			  " Terminator "
		  SID			  "1143::21"
		  Position		  [460, 241, 480, 259]
		  ZOrder		  3
		}
		Block {
		  BlockType		  Outport
		  Name			  "y"
		  SID			  "1143::5"
		  Position		  [460, 101, 480, 119]
		  ZOrder		  -6
		  IconDisplay		  "Port number"
		}
		Line {
		  ZOrder		  1
		  SrcBlock		  "time"
		  SrcPort		  1
		  Points		  [120, 0]
		  DstBlock		  " SFunction "
		  DstPort		  1
		}
		Line {
		  ZOrder		  2
		  SrcBlock		  "random"
		  SrcPort		  1
		  DstBlock		  " SFunction "
		  DstPort		  2
		}
		Line {
		  Name			  "y"
		  ZOrder		  3
		  Labels		  [0, 0]
		  SrcBlock		  " SFunction "
		  SrcPort		  2
		  DstBlock		  "y"
		  DstPort		  1
		}
		Line {
		  ZOrder		  4
		  SrcBlock		  " Demux "
		  SrcPort		  1
		  DstBlock		  " Terminator "
		  DstPort		  1
		}
		Line {
		  ZOrder		  5
		  SrcBlock		  " SFunction "
		  SrcPort		  1
		  DstBlock		  " Demux "
		  DstPort		  1
		}
	      }
	    }
	    Block {
	      BlockType		      SubSystem
	      Name		      "MATLAB Function2"
	      SID		      "3553"
	      Ports		      [3, 1]
	      Position		      [840, 154, 890, 386]
	      ZOrder		      10384
	      LibraryVersion	      "1.32"
	      ErrorFcn		      "Stateflow.Translate.translate"
	      PermitHierarchicalResolution "ExplicitOnly"
	      TreatAsAtomicUnit	      on
	      RequestExecContextInheritance off
	      SFBlockType	      "MATLAB Function"
	      System {
		Name			"MATLAB Function2"
		Location		[227, 345, 838, 789]
		Open			off
		PortBlocksUseCompactNotation off
		SetExecutionDomain	off
		ExecutionDomainType	"Deduce"
		ModelBrowserVisibility	off
		ModelBrowserWidth	200
		ScreenColor		"white"
		PaperOrientation	"landscape"
		PaperPositionMode	"auto"
		PaperType		"usletter"
		PaperUnits		"inches"
		TiledPaperMargins	[0.500000, 0.500000, 0.500000, 0.500000]
		TiledPageScale		1
		ShowPageBoundaries	off
		ZoomFactor		"100"
		SIDHighWatermark	"37"
		Block {
		  BlockType		  Inport
		  Name			  "xdao"
		  SID			  "3553::34"
		  Position		  [20, 101, 40, 119]
		  ZOrder		  7
		  IconDisplay		  "Port number"
		}
		Block {
		  BlockType		  Inport
		  Name			  "Q"
		  SID			  "3553::18"
		  Position		  [20, 136, 40, 154]
		  ZOrder		  -2
		  Port			  "2"
		  IconDisplay		  "Port number"
		}
		Block {
		  BlockType		  Inport
		  Name			  "q"
		  SID			  "3553::19"
		  Position		  [20, 171, 40, 189]
		  ZOrder		  -3
		  Port			  "3"
		  IconDisplay		  "Port number"
		}
		Block {
		  BlockType		  Demux
		  Name			  " Demux "
		  SID			  "3553::32"
		  Ports			  [1, 1]
		  Position		  [270, 230, 320, 270]
		  ZOrder		  5
		  Outputs		  "1"
		}
		Block {
		  BlockType		  S-Function
		  Name			  " SFunction "
		  SID			  "3553::31"
		  Tag			  "Stateflow S-Function ercikongzhizuixin 13"
		  Ports			  [3, 2]
		  Position		  [180, 125, 230, 205]
		  ZOrder		  4
		  FunctionName		  "sf_sfun"
		  PortCounts		  "[3 2]"
		  SFunctionDeploymentMode off
		  EnableBusSupport	  on
		  SFcnIsStateOwnerBlock	  off
		  Port {
		    PortNumber		    2
		    Name		    "vdao"
		  }
		}
		Block {
		  BlockType		  Terminator
		  Name			  " Terminator "
		  SID			  "3553::33"
		  Position		  [460, 241, 480, 259]
		  ZOrder		  6
		}
		Block {
		  BlockType		  Outport
		  Name			  "vdao"
		  SID			  "3553::5"
		  Position		  [460, 101, 480, 119]
		  ZOrder		  -12
		  IconDisplay		  "Port number"
		}
		Line {
		  ZOrder		  1
		  SrcBlock		  "xdao"
		  SrcPort		  1
		  DstBlock		  " SFunction "
		  DstPort		  1
		}
		Line {
		  ZOrder		  2
		  SrcBlock		  "Q"
		  SrcPort		  1
		  DstBlock		  " SFunction "
		  DstPort		  2
		}
		Line {
		  ZOrder		  3
		  SrcBlock		  "q"
		  SrcPort		  1
		  DstBlock		  " SFunction "
		  DstPort		  3
		}
		Line {
		  Name			  "vdao"
		  ZOrder		  4
		  Labels		  [0, 0]
		  SrcBlock		  " SFunction "
		  SrcPort		  2
		  DstBlock		  "vdao"
		  DstPort		  1
		}
		Line {
		  ZOrder		  5
		  SrcBlock		  " Demux "
		  SrcPort		  1
		  DstBlock		  " Terminator "
		  DstPort		  1
		}
		Line {
		  ZOrder		  6
		  SrcBlock		  " SFunction "
		  SrcPort		  1
		  DstBlock		  " Demux "
		  DstPort		  1
		}
	      }
	    }
	    Block {
	      BlockType		      Reference
	      Name		      "On-Off Delay"
	      SID		      "1145"
	      Ports		      [1, 1]
	      Position		      [285, 300, 355, 350]
	      ZOrder		      10329
	      LibraryVersion	      "1.176"
	      SourceBlock	      "peGeneralControl/On-Off Delay"
	      SourceType	      "On-Off Delay"
	      LabelModeActiveChoice   "Discrete"
	      ContentPreviewEnabled   on
	      Td_on		      "0.5"
	      Td_off		      "0"
	      IC		      "0"
	      Ts		      "0.001"
	    }
	    Block {
	      BlockType		      Scope
	      Name		      "Scope1"
	      SID		      "3570"
	      Ports		      [1]
	      Position		      [540, 404, 570, 436]
	      ZOrder		      10386
	      ShowName		      off
	      ScopeSpecificationString "Simulink.scopes.TimeScopeBlockCfg('CurrentConfiguration', extmgr.ConfigurationSet(ext"
	      "mgr.Configuration('Core','General UI',true,'FigureColor',[1 1 1]),extmgr.Configuration('Core','Source UI',true)"
	      ",extmgr.Configuration('Sources','WiredSimulink',true,'DataLoggingVariableName','ScopeData1','DataLoggingSaveFor"
	      "mat','StructureWithTime','DataLoggingDecimation','1','DataLoggingDecimateData',true),extmgr.Configuration('Visu"
	      "als','Time Domain',true,'SerializedDisplays',{struct('MinYLimReal','49.8191','MaxYLimReal','50.04175','YLabelRe"
	      "al','','MinYLimMag','49.8191','MaxYLimMag','50.04175','LegendVisibility','off','XGrid',true,'YGrid',true,'PlotM"
	      "agPhase',false,'AxesColor',[1 1 1],'AxesTickColor',[0 0 0],'ColorOrder',[0 0.447058823529412 0.741176470588235;"
	      "0.850980392156863 0.325490196078431 0.0980392156862745;0.929411764705882 0.694117647058824 0.125490196078431;0."
	      "494117647058824 0.184313725490196 0.556862745098039;0.466666666666667 0.674509803921569 0.188235294117647;0.301"
	      "960784313725 0.745098039215686 0.933333333333333;0.635294117647059 0.0784313725490196 0.184313725490196],'Title"
	      "','%<SignalLabel>','LinePropertiesCache',{{struct('Color',[0 0 1],'LineStyle','-','LineWidth',1,'Marker','none'"
	      ",'Visible','on'),struct('Color',[1 0 1],'LineStyle','-','LineWidth',1,'Marker','none','Visible','on'),struct('C"
	      "olor',[0 1 1],'LineStyle','-','LineWidth',1,'Marker','none','Visible','on'),struct('Color',[1 0 0],'LineStyle',"
	      "'-','LineWidth',0.5,'Marker','none','Visible','on'),struct('Color',[0 1 0],'LineStyle','-','LineWidth',0.5,'Mar"
	      "ker','none','Visible','on'),struct('Color',[0 0 1],'LineStyle','-','LineWidth',0.5,'Marker','none','Visible','o"
	      "n')}},'UserDefinedChannelNames',{{}},'NumLines',4,'LineNames',{{'Sum','Sum','Sum','Sum'}},'ShowContent',true,'P"
	      "lacement',1)},'DisplayPropertyDefaults',struct('MinYLimReal','49.8191','MaxYLimReal','50.04175','YLabelReal',''"
	      ",'MinYLimMag','49.8191','MaxYLimMag','50.04175','LegendVisibility','off','XGrid',true,'YGrid',true,'PlotMagPhas"
	      "e',false,'AxesColor',[1 1 1],'AxesTickColor',[0 0 0],'ColorOrder',[1 1 0.0666666666666667;0.0745098039215686 0."
	      "623529411764706 1;1 0.411764705882353 0.16078431372549;0.392156862745098 0.831372549019608 0.0745098039215686;0"
	      ".717647058823529 0.274509803921569 1;0.0588235294117647 1 1;1 0.0745098039215686 0.650980392156863],'Title','%<"
	      "SignalLabel>','LinePropertiesCache',{{struct('Color',[0 0 1],'LineStyle','-','LineWidth',1,'Marker','none','Vis"
	      "ible','on'),struct('Color',[1 0 1],'LineStyle','-','LineWidth',1,'Marker','none','Visible','on'),struct('Color'"
	      ",[0 1 1],'LineStyle','-','LineWidth',1,'Marker','none','Visible','on'),struct('Color',[1 0 0],'LineStyle','-','"
	      "LineWidth',0.5,'Marker','none','Visible','on'),struct('Color',[0 1 0],'LineStyle','-','LineWidth',0.5,'Marker',"
	      "'none','Visible','on'),struct('Color',[0 0 1],'LineStyle','-','LineWidth',0.5,'Marker','none','Visible','on')}}"
	      ",'UserDefinedChannelNames',{{}},'NumLines',0,'LineNames',{{[]}},'ShowContent',true,'Placement',1)),extmgr.Confi"
	      "guration('Tools','Plot Navigation',true,'OnceAtStop',false,'PreviousAutoscale','XY'),extmgr.Configuration('Tool"
	      "s','Measurements',true,'Version','2018b')),'Version','2018b','Location',[1921 73.3999999999999 4481 1399])"
	      NumInputPorts	      "1"
	      Floating		      off
	    }
	    Block {
	      BlockType		      Step
	      Name		      "Step"
	      SID		      "1147"
	      Position		      [235, 310, 265, 340]
	      ZOrder		      10330
	      Time		      "0.5"
	      SampleTime	      "0"
	    }
	    Block {
	      BlockType		      Switch
	      Name		      "Switch2"
	      SID		      "1211"
	      Position		      [430, 305, 480, 345]
	      ZOrder		      10324
	      Criteria		      "u2 > Threshold"
	      InputSameDT	      off
	      SaturateOnIntegerOverflow	off
	    }
	    Block {
	      BlockType		      SubSystem
	      Name		      "U11"
	      SID		      "1149"
	      Ports		      [1, 1]
	      Position		      [655, 290, 715, 330]
	      ZOrder		      10291
	      RequestExecContextInheritance off
	      System {
		Name			"U11"
		Location		[1913, -7, 4487, 1407]
		Open			off
		PortBlocksUseCompactNotation off
		SetExecutionDomain	off
		ExecutionDomainType	"Deduce"
		ModelBrowserVisibility	off
		ModelBrowserWidth	200
		ScreenColor		"white"
		PaperOrientation	"landscape"
		PaperPositionMode	"auto"
		PaperType		"usletter"
		PaperUnits		"inches"
		TiledPaperMargins	[0.500000, 0.500000, 0.500000, 0.500000]
		TiledPageScale		1
		ShowPageBoundaries	off
		ZoomFactor		"150"
		Block {
		  BlockType		  Inport
		  Name			  "qi"
		  SID			  "3578"
		  Position		  [465, 258, 495, 272]
		  ZOrder		  10344
		  IconDisplay		  "Port number"
		}
		Block {
		  BlockType		  Clock
		  Name			  "Clock1"
		  SID			  "1152"
		  Position		  [160, 455, 180, 475]
		  ZOrder		  10321
		}
		Block {
		  BlockType		  Constant
		  Name			  "Constant"
		  SID			  "3580"
		  Position		  [515, 196, 545, 214]
		  ZOrder		  10342
		  Value			  "0"
		}
		Block {
		  BlockType		  Constant
		  Name			  "Constant8"
		  SID			  "1161"
		  Position		  [590, 519, 615, 541]
		  ZOrder		  10310
		  NamePlacement		  "alternate"
		  Value			  "0"
		}
		Block {
		  BlockType		  Constant
		  Name			  "Constant9"
		  SID			  "1162"
		  Position		  [590, 489, 615, 511]
		  ZOrder		  10311
		  NamePlacement		  "alternate"
		}
		Block {
		  BlockType		  Integrator
		  Name			  "Integrator4"
		  SID			  "3582"
		  Ports			  [3, 1]
		  Position		  [605, 190, 635, 280]
		  ZOrder		  10340
		  ExternalReset		  "level hold"
		  InitialConditionSource  "external"
		  InitialCondition	  "[0 0 0]'"
		}
		Block {
		  BlockType		  SubSystem
		  Name			  "MATLAB Function1"
		  SID			  "1166"
		  Ports			  [2, 1]
		  Position		  [730, 298, 795, 587]
		  ZOrder		  -4
		  LibraryVersion	  "1.32"
		  ErrorFcn		  "Stateflow.Translate.translate"
		  PermitHierarchicalResolution "ExplicitOnly"
		  TreatAsAtomicUnit	  on
		  RequestExecContextInheritance	off
		  SFBlockType		  "MATLAB Function"
		  System {
		    Name		    "MATLAB Function1"
		    Location		    [227, 345, 838, 789]
		    Open		    off
		    PortBlocksUseCompactNotation off
		    SetExecutionDomain	    off
		    ExecutionDomainType	    "Deduce"
		    ModelBrowserVisibility  off
		    ModelBrowserWidth	    200
		    ScreenColor		    "white"
		    PaperOrientation	    "landscape"
		    PaperPositionMode	    "auto"
		    PaperType		    "usletter"
		    PaperUnits		    "inches"
		    TiledPaperMargins	    [0.500000, 0.500000, 0.500000, 0.500000]
		    TiledPageScale	    1
		    ShowPageBoundaries	    off
		    ZoomFactor		    "100"
		    SIDHighWatermark	    "39"
		    Block {
		    BlockType		    Inport
		    Name		    "time_flag"
		    SID			    "1166::32"
		    Position		    [20, 101, 40, 119]
		    ZOrder		    12
		    IconDisplay		    "Port number"
		    }
		    Block {
		    BlockType		    Inport
		    Name		    "m"
		    SID			    "1166::37"
		    Position		    [20, 136, 40, 154]
		    ZOrder		    17
		    Port		    "2"
		    IconDisplay		    "Port number"
		    }
		    Block {
		    BlockType		    Demux
		    Name		    " Demux "
		    SID			    "1166::25"
		    Ports		    [1, 1]
		    Position		    [270, 230, 320, 270]
		    ZOrder		    5
		    Outputs		    "1"
		    }
		    Block {
		    BlockType		    S-Function
		    Name		    " SFunction "
		    SID			    "1166::24"
		    Tag			    "Stateflow S-Function ercikongzhizuixin 8"
		    Ports		    [2, 2]
		    Position		    [180, 120, 230, 180]
		    ZOrder		    4
		    FunctionName	    "sf_sfun"
		    PortCounts		    "[2 2]"
		    SFunctionDeploymentMode off
		    EnableBusSupport	    on
		    SFcnIsStateOwnerBlock   off
		    Port {
		    PortNumber		    2
		    Name		    "out"
		    }
		    }
		    Block {
		    BlockType		    Terminator
		    Name		    " Terminator "
		    SID			    "1166::26"
		    Position		    [460, 241, 480, 259]
		    ZOrder		    6
		    }
		    Block {
		    BlockType		    Outport
		    Name		    "out"
		    SID			    "1166::5"
		    Position		    [460, 101, 480, 119]
		    ZOrder		    -6
		    IconDisplay		    "Port number"
		    }
		    Line {
		    ZOrder		    223
		    SrcBlock		    "time_flag"
		    SrcPort		    1
		    DstBlock		    " SFunction "
		    DstPort		    1
		    }
		    Line {
		    ZOrder		    224
		    SrcBlock		    "m"
		    SrcPort		    1
		    DstBlock		    " SFunction "
		    DstPort		    2
		    }
		    Line {
		    Name		    "out"
		    ZOrder		    225
		    Labels		    [0, 0]
		    SrcBlock		    " SFunction "
		    SrcPort		    2
		    DstBlock		    "out"
		    DstPort		    1
		    }
		    Line {
		    ZOrder		    226
		    SrcBlock		    " Demux "
		    SrcPort		    1
		    DstBlock		    " Terminator "
		    DstPort		    1
		    }
		    Line {
		    ZOrder		    227
		    SrcBlock		    " SFunction "
		    SrcPort		    1
		    DstBlock		    " Demux "
		    DstPort		    1
		    }
		  }
		}
		Block {
		  BlockType		  Memory
		  Name			  "Memory"
		  SID			  "1167"
		  Position		  [795, 180, 825, 210]
		  ZOrder		  101
		  BlockRotation		  270
		  NamePlacement		  "alternate"
		}
		Block {
		  BlockType		  Memory
		  Name			  "Memory1"
		  SID			  "3584"
		  Position		  [690, 220, 720, 250]
		  ZOrder		  10347
		}
		Block {
		  BlockType		  Reference
		  Name			  "On-Off Delay"
		  SID			  "1169"
		  Ports			  [1, 1]
		  Position		  [495, 490, 565, 540]
		  ZOrder		  10313
		  LibraryVersion	  "1.176"
		  SourceBlock		  "peGeneralControl/On-Off Delay"
		  SourceType		  "On-Off Delay"
		  LabelModeActiveChoice	  "Discrete"
		  ContentPreviewEnabled	  on
		  Td_on			  "0.5"
		  Td_off		  "0"
		  IC			  "0"
		  Ts			  "0.001"
		}
		Block {
		  BlockType		  Scope
		  Name			  "Scope1"
		  SID			  "1171"
		  Ports			  [1]
		  Position		  [850, 429, 880, 461]
		  ZOrder		  10319
		  ScopeSpecificationString "Simulink.scopes.TimeScopeBlockCfg('CurrentConfiguration', extmgr.ConfigurationSet(extmgr"
		  ".Configuration('Core','General UI',true),extmgr.Configuration('Core','Source UI',true),extmgr.Configuration('Sourc"
		  "es','WiredSimulink',true,'DataLoggingVariableName','jump_u1','DataLogging',true,'DataLoggingSaveFormat','Structure"
		  "WithTime'),extmgr.Configuration('Visuals','Time Domain',true,'SerializedDisplays',{struct('MinYLimReal','-0.125','"
		  "MaxYLimReal','1.125','YLabelReal','','MinYLimMag','0.00000','MaxYLimMag','1.125','LegendVisibility','Off','XGrid',"
		  "true,'YGrid',true,'PlotMagPhase',false,'AxesColor',[0 0 0],'AxesTickColor',[0.686274509803922 0.686274509803922 0."
		  "686274509803922],'ColorOrder',[1 1 0.0666666666666667;0.0745098039215686 0.623529411764706 1;1 0.411764705882353 0"
		  ".16078431372549;0.392156862745098 0.831372549019608 0.0745098039215686;0.717647058823529 0.274509803921569 1;0.058"
		  "8235294117647 1 1;1 0.0745098039215686 0.650980392156863],'Title','%<SignalLabel>','LinePropertiesCache',{{}},'Use"
		  "rDefinedChannelNames',{{}},'NumLines',1,'LineNames',{{'MATLAB Function1'}},'ShowContent',true,'Placement',1)},'Dis"
		  "playPropertyDefaults',struct('MinYLimReal','-0.125','MaxYLimReal','1.125','YLabelReal','','MinYLimMag','0.00000','"
		  "MaxYLimMag','1.125','LegendVisibility','Off','XGrid',true,'YGrid',true,'PlotMagPhase',false,'AxesColor',[0 0 0],'A"
		  "xesTickColor',[0.686274509803922 0.686274509803922 0.686274509803922],'ColorOrder',[0.0745098039215686 0.623529411"
		  "764706 1;1 0.411764705882353 0.16078431372549;1 1 0.0666666666666667;0.717647058823529 0.274509803921569 1;0.39215"
		  "6862745098 0.831372549019608 0.0745098039215686;0.0588235294117647 1 1;1 0.0745098039215686 0.650980392156863])),e"
		  "xtmgr.Configuration('Tools','Plot Navigation',true,'OnceAtStop',false,'PreviousAutoscale','XY'),extmgr.Configurati"
		  "on('Tools','Measurements',true,'Version','2018b')),'Version','2018b','Position',[1921 -183 1920 965.6])"
		  NumInputPorts		  "1"
		  Floating		  off
		}
		Block {
		  BlockType		  Scope
		  Name			  "Scope2"
		  SID			  "1173"
		  Ports			  [1]
		  Position		  [430, 449, 460, 481]
		  ZOrder		  10323
		  ScopeSpecificationString "Simulink.scopes.TimeScopeBlockCfg('CurrentConfiguration', extmgr.ConfigurationSet(extmgr"
		  ".Configuration('Core','General UI',true),extmgr.Configuration('Core','Source UI',true),extmgr.Configuration('Sourc"
		  "es','WiredSimulink',true,'DataLoggingVariableName','e1','DataLogging',true,'DataLoggingSaveFormat','StructureWithT"
		  "ime'),extmgr.Configuration('Visuals','Time Domain',true,'SerializedDisplays',{struct('MinYLimReal','-4.99909','Max"
		  "YLimReal','44.99181','YLabelReal','','MinYLimMag','0.00000','MaxYLimMag','44.99181','LegendVisibility','Off','XGri"
		  "d',true,'YGrid',true,'PlotMagPhase',false,'AxesColor',[0 0 0],'AxesTickColor',[0.686274509803922 0.686274509803922"
		  " 0.686274509803922],'ColorOrder',[1 1 0.0666666666666667;0.0745098039215686 0.623529411764706 1;1 0.41176470588235"
		  "3 0.16078431372549;0.392156862745098 0.831372549019608 0.0745098039215686;0.717647058823529 0.274509803921569 1;0."
		  "0588235294117647 1 1;1 0.0745098039215686 0.650980392156863],'Title','%<SignalLabel>','LinePropertiesCache',{{}},'"
		  "UserDefinedChannelNames',{{}},'NumLines',1,'LineNames',{{'Triggered Subsystem'}},'ShowContent',true,'Placement',1)"
		  "},'DisplayPropertyDefaults',struct('MinYLimReal','-4.99909','MaxYLimReal','44.99181','YLabelReal','','MinYLimMag',"
		  "'0.00000','MaxYLimMag','44.99181','LegendVisibility','Off','XGrid',true,'YGrid',true,'PlotMagPhase',false,'AxesCol"
		  "or',[0 0 0],'AxesTickColor',[0.686274509803922 0.686274509803922 0.686274509803922],'ColorOrder',[0.07450980392156"
		  "86 0.623529411764706 1;1 0.411764705882353 0.16078431372549;1 1 0.0666666666666667;0.717647058823529 0.27450980392"
		  "1569 1;0.392156862745098 0.831372549019608 0.0745098039215686;0.0588235294117647 1 1;1 0.0745098039215686 0.650980"
		  "392156863])),extmgr.Configuration('Tools','Plot Navigation',true,'OnceAtStop',false,'PreviousAutoscale','XY'),extm"
		  "gr.Configuration('Tools','Measurements',true,'Version','2018b')),'Version','2018b','Position',[1921 -183 1920 965."
		  "6])"
		  NumInputPorts		  "1"
		  Floating		  off
		}
		Block {
		  BlockType		  Step
		  Name			  "Step"
		  SID			  "1179"
		  Position		  [435, 500, 465, 530]
		  ZOrder		  10314
		  Time			  "0.5"
		  SampleTime		  "0"
		}
		Block {
		  BlockType		  Switch
		  Name			  "Switch2"
		  SID			  "1186"
		  Position		  [655, 495, 705, 535]
		  ZOrder		  10308
		  Criteria		  "u2 > Threshold"
		  InputSameDT		  off
		  SaturateOnIntegerOverflow off
		}
		Block {
		  BlockType		  SubSystem
		  Name			  "Triggered\nSubsystem"
		  SID			  "1187"
		  Ports			  [1, 1, 0, 1]
		  Position		  [265, 444, 365, 486]
		  ZOrder		  10320
		  TreatAsAtomicUnit	  on
		  RequestExecContextInheritance	off
		  System {
		    Name		    "Triggered\nSubsystem"
		    Location		    [301, 20, 1536, 850]
		    Open		    off
		    PortBlocksUseCompactNotation off
		    SetExecutionDomain	    off
		    ExecutionDomainType	    "Deduce"
		    ModelBrowserVisibility  off
		    ModelBrowserWidth	    200
		    ScreenColor		    "white"
		    PaperOrientation	    "landscape"
		    PaperPositionMode	    "auto"
		    PaperType		    "usletter"
		    PaperUnits		    "inches"
		    TiledPaperMargins	    [0.500000, 0.500000, 0.500000, 0.500000]
		    TiledPageScale	    1
		    ShowPageBoundaries	    off
		    ZoomFactor		    "100"
		    Block {
		    BlockType		    Inport
		    Name		    "In1"
		    SID			    "1188"
		    Position		    [110, 103, 140, 117]
		    ZOrder		    -1
		    IconDisplay		    "Port number"
		    }
		    Block {
		    BlockType		    TriggerPort
		    Name		    "Trigger"
		    SID			    "1189"
		    Ports		    []
		    Position		    [225, 20, 245, 40]
		    ZOrder		    -2
		    TriggerType		    "falling"
		    VariantControl	    "Variant"
		    StatesWhenEnabling	    "held"
		    }
		    Block {
		    BlockType		    Outport
		    Name		    "Out1"
		    SID			    "1190"
		    Position		    [360, 103, 390, 117]
		    ZOrder		    -3
		    IconDisplay		    "Port number"
		    }
		    Line {
		    ZOrder		    1
		    SrcBlock		    "In1"
		    SrcPort		    1
		    DstBlock		    "Out1"
		    DstPort		    1
		    }
		  }
		}
		Block {
		  BlockType		  SubSystem
		  Name			  "counter"
		  SID			  "1202"
		  Ports			  [1, 1]
		  Position		  [440, 347, 565, 393]
		  ZOrder		  7
		  RequestExecContextInheritance	off
		  System {
		    Name		    "counter"
		    Location		    [1913, -7, 4487, 1407]
		    Open		    off
		    PortBlocksUseCompactNotation off
		    SetExecutionDomain	    off
		    ExecutionDomainType	    "Deduce"
		    ModelBrowserVisibility  off
		    ModelBrowserWidth	    200
		    ScreenColor		    "white"
		    PaperOrientation	    "landscape"
		    PaperPositionMode	    "auto"
		    PaperType		    "usletter"
		    PaperUnits		    "inches"
		    TiledPaperMargins	    [0.500000, 0.500000, 0.500000, 0.500000]
		    TiledPageScale	    1
		    ShowPageBoundaries	    off
		    ZoomFactor		    "200"
		    Block {
		    BlockType		    Inport
		    Name		    "event_flag"
		    SID			    "1203"
		    Position		    [0, 78, 30, 92]
		    ZOrder		    14
		    IconDisplay		    "Port number"
		    }
		    Block {
		    BlockType		    Reference
		    Name		    "Compare\nTo Constant"
		    SID			    "1204"
		    Ports		    [1, 1]
		    Position		    [180, 70, 230, 100]
		    ZOrder		    13
		    LibraryVersion	    "1.444"
		    SourceBlock		    "simulink/Logic and Bit\nOperations/Compare\nTo Constant"
		    SourceType		    "Compare To Constant"
		    SourceProductName	    "Simulink"
		    SourceProductBaseCode   "SL"
		    ContentPreviewEnabled   off
		    relop		    ">="
		    const		    "MIET1"
		    OutDataTypeStr	    "boolean"
		    ZeroCross		    on
		    }
		    Block {
		    BlockType		    Constant
		    Name		    "Constant"
		    SID			    "1205"
		    Position		    [20, 115, 50, 145]
		    ZOrder		    11
		    Value		    "0"
		    }
		    Block {
		    BlockType		    Constant
		    Name		    "Constant1"
		    SID			    "1206"
		    Position		    [20, 25, 50, 55]
		    ZOrder		    12
		    }
		    Block {
		    BlockType		    Integrator
		    Name		    "Integrator"
		    SID			    "1207"
		    Ports		    [3, 1]
		    Position		    [90, 16, 130, 154]
		    ZOrder		    10
		    ExternalReset	    "rising"
		    InitialConditionSource  "external"
		    }
		    Block {
		    BlockType		    Outport
		    Name		    "counter_flag"
		    SID			    "1208"
		    Position		    [250, 78, 280, 92]
		    ZOrder		    15
		    IconDisplay		    "Port number"
		    }
		    Line {
		    ZOrder		    1
		    SrcBlock		    "event_flag"
		    SrcPort		    1
		    DstBlock		    "Integrator"
		    DstPort		    2
		    }
		    Line {
		    ZOrder		    2
		    SrcBlock		    "Compare\nTo Constant"
		    SrcPort		    1
		    DstBlock		    "counter_flag"
		    DstPort		    1
		    }
		    Line {
		    ZOrder		    3
		    SrcBlock		    "Constant1"
		    SrcPort		    1
		    DstBlock		    "Integrator"
		    DstPort		    1
		    }
		    Line {
		    ZOrder		    4
		    SrcBlock		    "Constant"
		    SrcPort		    1
		    DstBlock		    "Integrator"
		    DstPort		    3
		    }
		    Line {
		    ZOrder		    5
		    SrcBlock		    "Integrator"
		    SrcPort		    1
		    DstBlock		    "Compare\nTo Constant"
		    DstPort		    1
		    }
		  }
		}
		Block {
		  BlockType		  Outport
		  Name			  "qx2k"
		  SID			  "3587"
		  Position		  [740, 228, 770, 242]
		  ZOrder		  10343
		  IconDisplay		  "Port number"
		}
		Line {
		  ZOrder		  17
		  SrcBlock		  "Memory"
		  SrcPort		  1
		  Points		  [0, -8; -388, 0; 0, 68]
		  Branch {
		    ZOrder		    160
		    Points		    [0, 135]
		    DstBlock		    "counter"
		    DstPort		    1
		  }
		  Branch {
		    ZOrder		    155
		    DstBlock		    "Integrator4"
		    DstPort		    2
		  }
		}
		Line {
		  ZOrder		  40
		  SrcBlock		  "On-Off Delay"
		  SrcPort		  1
		  DstBlock		  "Switch2"
		  DstPort		  2
		}
		Line {
		  ZOrder		  41
		  SrcBlock		  "Constant8"
		  SrcPort		  1
		  DstBlock		  "Switch2"
		  DstPort		  3
		}
		Line {
		  ZOrder		  42
		  SrcBlock		  "Constant9"
		  SrcPort		  1
		  DstBlock		  "Switch2"
		  DstPort		  1
		}
		Line {
		  ZOrder		  43
		  SrcBlock		  "Switch2"
		  SrcPort		  1
		  DstBlock		  "MATLAB Function1"
		  DstPort		  2
		}
		Line {
		  ZOrder		  44
		  SrcBlock		  "Step"
		  SrcPort		  1
		  DstBlock		  "On-Off Delay"
		  DstPort		  1
		}
		Line {
		  ZOrder		  48
		  SrcBlock		  "counter"
		  SrcPort		  1
		  Points		  [40, 0]
		  Branch {
		    ZOrder		    148
		    Points		    [0, 40; -295, 0]
		    DstBlock		    "Triggered\nSubsystem"
		    DstPort		    trigger
		  }
		  Branch {
		    ZOrder		    53
		    DstBlock		    "MATLAB Function1"
		    DstPort		    1
		  }
		}
		Line {
		  ZOrder		  56
		  SrcBlock		  "Triggered\nSubsystem"
		  SrcPort		  1
		  DstBlock		  "Scope2"
		  DstPort		  1
		}
		Line {
		  ZOrder		  57
		  SrcBlock		  "Clock1"
		  SrcPort		  1
		  DstBlock		  "Triggered\nSubsystem"
		  DstPort		  1
		}
		Line {
		  ZOrder		  45
		  SrcBlock		  "MATLAB Function1"
		  SrcPort		  1
		  Points		  [10, 0]
		  Branch {
		    ZOrder		    153
		    DstBlock		    "Memory"
		    DstPort		    1
		  }
		  Branch {
		    ZOrder		    145
		    DstBlock		    "Scope1"
		    DstPort		    1
		  }
		}
		Line {
		  ZOrder		  126
		  SrcBlock		  "Integrator4"
		  SrcPort		  1
		  DstBlock		  "Memory1"
		  DstPort		  1
		}
		Line {
		  ZOrder		  127
		  SrcBlock		  "qi"
		  SrcPort		  1
		  DstBlock		  "Integrator4"
		  DstPort		  3
		}
		Line {
		  ZOrder		  130
		  SrcBlock		  "Constant"
		  SrcPort		  1
		  DstBlock		  "Integrator4"
		  DstPort		  1
		}
		Line {
		  ZOrder		  131
		  SrcBlock		  "Memory1"
		  SrcPort		  1
		  DstBlock		  "qx2k"
		  DstPort		  1
		}
	      }
	    }
	    Block {
	      BlockType		      UniformRandomNumber
	      Name		      "Uniform Random\nNumber"
	      SID		      "1212"
	      Position		      [220, 414, 250, 446]
	      ZOrder		      10371
	      Minimum		      "-DisMV"
	      Maximum		      "DisMV"
	      SampleTime	      "0.01"
	    }
	    Block {
	      BlockType		      Outport
	      Name		      "v1"
	      SID		      "1213"
	      Position		      [985, 263, 1015, 277]
	      ZOrder		      -2
	      NamePlacement	      "alternate"
	      IconDisplay	      "Port number"
	    }
	    Line {
	      ZOrder		      1
	      SrcBlock		      "Constant4"
	      SrcPort		      1
	      DstBlock		      "MATLAB Function"
	      DstPort		      1
	    }
	    Line {
	      ZOrder		      2
	      SrcBlock		      "From10"
	      SrcPort		      1
	      DstBlock		      "MATLAB Function"
	      DstPort		      5
	    }
	    Line {
	      ZOrder		      42
	      SrcBlock		      "MATLAB Function"
	      SrcPort		      2
	      DstBlock		      "U11"
	      DstPort		      1
	    }
	    Line {
	      ZOrder		      4
	      SrcBlock		      "From8"
	      SrcPort		      1
	      DstBlock		      "MATLAB Function"
	      DstPort		      4
	    }
	    Line {
	      ZOrder		      5
	      SrcBlock		      "From1"
	      SrcPort		      1
	      DstBlock		      "MATLAB Function"
	      DstPort		      2
	    }
	    Line {
	      ZOrder		      7
	      SrcBlock		      "From2"
	      SrcPort		      1
	      DstBlock		      "MATLAB Function"
	      DstPort		      3
	    }
	    Line {
	      ZOrder		      41
	      SrcBlock		      "U11"
	      SrcPort		      1
	      Points		      [9, 0; 0, 70; -193, 0; 0, -85]
	      DstBlock		      "MATLAB Function"
	      DstPort		      6
	    }
	    Line {
	      ZOrder		      13
	      SrcBlock		      "Constant3"
	      SrcPort		      1
	      DstBlock		      "Switch2"
	      DstPort		      3
	    }
	    Line {
	      ZOrder		      14
	      SrcBlock		      "Switch2"
	      SrcPort		      1
	      DstBlock		      "MATLAB Function"
	      DstPort		      7
	    }
	    Line {
	      ZOrder		      15
	      SrcBlock		      "On-Off Delay"
	      SrcPort		      1
	      DstBlock		      "Switch2"
	      DstPort		      2
	    }
	    Line {
	      ZOrder		      16
	      SrcBlock		      "Constant5"
	      SrcPort		      1
	      DstBlock		      "Switch2"
	      DstPort		      1
	    }
	    Line {
	      ZOrder		      18
	      SrcBlock		      "Step"
	      SrcPort		      1
	      DstBlock		      "On-Off Delay"
	      DstPort		      1
	    }
	    Line {
	      ZOrder		      24
	      SrcBlock		      "Clock"
	      SrcPort		      1
	      DstBlock		      "MATLAB Function1"
	      DstPort		      1
	    }
	    Line {
	      ZOrder		      25
	      SrcBlock		      "MATLAB Function1"
	      SrcPort		      1
	      DstBlock		      "A12s8"
	      DstPort		      1
	    }
	    Line {
	      ZOrder		      26
	      SrcBlock		      "A1"
	      SrcPort		      1
	      DstBlock		      "MATLAB Function1"
	      DstPort		      2
	    }
	    Line {
	      ZOrder		      27
	      SrcBlock		      "Uniform Random\nNumber"
	      SrcPort		      1
	      DstBlock		      "A1"
	      DstPort		      1
	    }
	    Line {
	      ZOrder		      28
	      SrcBlock		      "A12s8"
	      SrcPort		      1
	      DstBlock		      "Scope1"
	      DstPort		      1
	    }
	    Line {
	      ZOrder		      31
	      SrcBlock		      "MATLAB Function2"
	      SrcPort		      1
	      DstBlock		      "Integrator2"
	      DstPort		      1
	    }
	    Line {
	      ZOrder		      6
	      SrcBlock		      "MATLAB Function"
	      SrcPort		      1
	      DstBlock		      "MATLAB Function2"
	      DstPort		      1
	    }
	    Line {
	      ZOrder		      35
	      SrcBlock		      "Q"
	      SrcPort		      1
	      DstBlock		      "MATLAB Function2"
	      DstPort		      2
	    }
	    Line {
	      ZOrder		      36
	      SrcBlock		      "q"
	      SrcPort		      1
	      DstBlock		      "MATLAB Function2"
	      DstPort		      3
	    }
	    Line {
	      ZOrder		      37
	      SrcBlock		      "Integrator2"
	      SrcPort		      1
	      DstBlock		      "v1"
	      DstPort		      1
	    }
	  }
	}
	Block {
	  BlockType		  SubSystem
	  Name			  "f1"
	  SID			  "1044"
	  Ports			  [2, 1]
	  Position		  [330, 271, 430, 349]
	  ZOrder		  10299
	  RequestExecContextInheritance	off
	  System {
	    Name		    "f1"
	    Location		    [1913, -7, 4487, 1407]
	    Open		    on
	    PortBlocksUseCompactNotation off
	    SetExecutionDomain	    off
	    ExecutionDomainType	    "Deduce"
	    ModelBrowserVisibility  off
	    ModelBrowserWidth	    200
	    ScreenColor		    "white"
	    PaperOrientation	    "landscape"
	    PaperPositionMode	    "auto"
	    PaperType		    "usletter"
	    PaperUnits		    "inches"
	    TiledPaperMargins	    [0.500000, 0.500000, 0.500000, 0.500000]
	    TiledPageScale	    1
	    ShowPageBoundaries	    off
	    ZoomFactor		    "175"
	    Block {
	      BlockType		      Inport
	      Name		      "P"
	      SID		      "3525"
	      Position		      [930, 208, 960, 222]
	      ZOrder		      10378
	      IconDisplay	      "Port number"
	    }
	    Block {
	      BlockType		      Inport
	      Name		      "p"
	      SID		      "3526"
	      Position		      [930, 283, 960, 297]
	      ZOrder		      10377
	      Port		      "2"
	      IconDisplay	      "Port number"
	    }
	    Block {
	      BlockType		      Gain
	      Name		      "A1"
	      SID		      "1045"
	      Position		      [440, 405, 465, 435]
	      ZOrder		      10374
	      Gain		      "Dis_Flagf"
	      Multiplication	      "Matrix(K*u) (u vector)"
	      ParamDataTypeStr	      "Inherit: Inherit via internal rule"
	      OutDataTypeStr	      "Inherit: Inherit via internal rule"
	      SaturateOnIntegerOverflow	off
	    }
	    Block {
	      BlockType		      Gain
	      Name		      "A12s8"
	      SID		      "1046"
	      Position		      [650, 395, 680, 425]
	      ZOrder		      10373
	      Gain		      "Dis_Flagf"
	      Multiplication	      "Matrix(K*u) (u vector)"
	      ParamDataTypeStr	      "Inherit: Inherit via internal rule"
	      OutDataTypeStr	      "Inherit: Inherit via internal rule"
	      SaturateOnIntegerOverflow	off
	    }
	    Block {
	      BlockType		      Clock
	      Name		      "Clock"
	      SID		      "1047"
	      Position		      [410, 385, 430, 405]
	      ZOrder		      10376
	    }
	    Block {
	      BlockType		      Constant
	      Name		      "Constant3"
	      SID		      "1050"
	      Position		      [535, 274, 560, 296]
	      ZOrder		      10326
	      NamePlacement	      "alternate"
	      Value		      "0"
	    }
	    Block {
	      BlockType		      Constant
	      Name		      "Constant4"
	      SID		      "1051"
	      Position		      [535, 244, 560, 266]
	      ZOrder		      10327
	      NamePlacement	      "alternate"
	    }
	    Block {
	      BlockType		      Constant
	      Name		      "Constant6"
	      SID		      "1052"
	      Position		      [650, 82, 680, 98]
	      ZOrder		      10303
	      NamePlacement	      "alternate"
	      Value		      "kf"
	    }
	    Block {
	      BlockType		      From
	      Name		      "From13"
	      SID		      "1054"
	      Position		      [645, 196, 685, 224]
	      ZOrder		      10305
	      GotoTag		      "f1"
	      IconDisplay	      "Signal name"
	      TagVisibility	      "global"
	    }
	    Block {
	      BlockType		      From
	      Name		      "From3"
	      SID		      "1055"
	      Position		      [645, 106, 685, 134]
	      ZOrder		      10301
	      GotoTag		      "f2"
	      IconDisplay	      "Signal name"
	      TagVisibility	      "global"
	    }
	    Block {
	      BlockType		      From
	      Name		      "From4"
	      SID		      "1056"
	      Position		      [645, 136, 685, 164]
	      ZOrder		      10300
	      GotoTag		      "f3"
	      IconDisplay	      "Signal name"
	      TagVisibility	      "global"
	    }
	    Block {
	      BlockType		      From
	      Name		      "From5"
	      SID		      "1057"
	      Position		      [645, 166, 685, 194]
	      ZOrder		      10299
	      GotoTag		      "f4"
	      IconDisplay	      "Signal name"
	      TagVisibility	      "global"
	    }
	    Block {
	      BlockType		      Integrator
	      Name		      "Integrator1"
	      SID		      "3556"
	      Ports		      [1, 1]
	      Position		      [1060, 194, 1090, 236]
	      ZOrder		      10385
	    }
	    Block {
	      BlockType		      SubSystem
	      Name		      "MATLAB Function"
	      SID		      "1059"
	      Ports		      [2, 1]
	      Position		      [485, 384, 555, 431]
	      ZOrder		      10375
	      LibraryVersion	      "1.32"
	      ErrorFcn		      "Stateflow.Translate.translate"
	      PermitHierarchicalResolution "ExplicitOnly"
	      TreatAsAtomicUnit	      on
	      RequestExecContextInheritance off
	      SFBlockType	      "MATLAB Function"
	      System {
		Name			"MATLAB Function"
		Location		[227, 345, 838, 789]
		Open			off
		PortBlocksUseCompactNotation off
		SetExecutionDomain	off
		ExecutionDomainType	"Deduce"
		ModelBrowserVisibility	off
		ModelBrowserWidth	200
		ScreenColor		"white"
		PaperOrientation	"landscape"
		PaperPositionMode	"auto"
		PaperType		"usletter"
		PaperUnits		"inches"
		TiledPaperMargins	[0.500000, 0.500000, 0.500000, 0.500000]
		TiledPageScale		1
		ShowPageBoundaries	off
		ZoomFactor		"100"
		SIDHighWatermark	"21"
		Block {
		  BlockType		  Inport
		  Name			  "time"
		  SID			  "1059::1"
		  Position		  [20, 101, 40, 119]
		  ZOrder		  -1
		  IconDisplay		  "Port number"
		}
		Block {
		  BlockType		  Inport
		  Name			  "random"
		  SID			  "1059::18"
		  Position		  [20, 136, 40, 154]
		  ZOrder		  -2
		  Port			  "2"
		  IconDisplay		  "Port number"
		}
		Block {
		  BlockType		  Demux
		  Name			  " Demux "
		  SID			  "1059::20"
		  Ports			  [1, 1]
		  Position		  [270, 230, 320, 270]
		  ZOrder		  2
		  Outputs		  "1"
		}
		Block {
		  BlockType		  S-Function
		  Name			  " SFunction "
		  SID			  "1059::19"
		  Tag			  "Stateflow S-Function ercikongzhizuixin 9"
		  Ports			  [2, 2]
		  Position		  [180, 100, 230, 160]
		  ZOrder		  1
		  FunctionName		  "sf_sfun"
		  PortCounts		  "[2 2]"
		  SFunctionDeploymentMode off
		  EnableBusSupport	  on
		  SFcnIsStateOwnerBlock	  off
		  Port {
		    PortNumber		    2
		    Name		    "y"
		  }
		}
		Block {
		  BlockType		  Terminator
		  Name			  " Terminator "
		  SID			  "1059::21"
		  Position		  [460, 241, 480, 259]
		  ZOrder		  3
		}
		Block {
		  BlockType		  Outport
		  Name			  "y"
		  SID			  "1059::5"
		  Position		  [460, 101, 480, 119]
		  ZOrder		  -6
		  IconDisplay		  "Port number"
		}
		Line {
		  ZOrder		  1
		  SrcBlock		  "time"
		  SrcPort		  1
		  Points		  [120, 0]
		  DstBlock		  " SFunction "
		  DstPort		  1
		}
		Line {
		  ZOrder		  2
		  SrcBlock		  "random"
		  SrcPort		  1
		  DstBlock		  " SFunction "
		  DstPort		  2
		}
		Line {
		  Name			  "y"
		  ZOrder		  3
		  Labels		  [0, 0]
		  SrcBlock		  " SFunction "
		  SrcPort		  2
		  DstBlock		  "y"
		  DstPort		  1
		}
		Line {
		  ZOrder		  4
		  SrcBlock		  " Demux "
		  SrcPort		  1
		  DstBlock		  " Terminator "
		  DstPort		  1
		}
		Line {
		  ZOrder		  5
		  SrcBlock		  " SFunction "
		  SrcPort		  1
		  DstBlock		  " Demux "
		  DstPort		  1
		}
	      }
	    }
	    Block {
	      BlockType		      SubSystem
	      Name		      "MATLAB Function1"
	      SID		      "1060"
	      Ports		      [8, 2]
	      Position		      [720, 80, 770, 310]
	      ZOrder		      10302
	      LibraryVersion	      "1.32"
	      ErrorFcn		      "Stateflow.Translate.translate"
	      PermitHierarchicalResolution "ExplicitOnly"
	      TreatAsAtomicUnit	      on
	      RequestExecContextInheritance off
	      SFBlockType	      "MATLAB Function"
	      System {
		Name			"MATLAB Function1"
		Location		[227, 345, 838, 789]
		Open			off
		PortBlocksUseCompactNotation off
		SetExecutionDomain	off
		ExecutionDomainType	"Deduce"
		ModelBrowserVisibility	off
		ModelBrowserWidth	200
		ScreenColor		"white"
		PaperOrientation	"landscape"
		PaperPositionMode	"auto"
		PaperType		"usletter"
		PaperUnits		"inches"
		TiledPaperMargins	[0.500000, 0.500000, 0.500000, 0.500000]
		TiledPageScale		1
		ShowPageBoundaries	off
		ZoomFactor		"100"
		SIDHighWatermark	"39"
		Block {
		  BlockType		  Inport
		  Name			  "k"
		  SID			  "1060::34"
		  Position		  [20, 101, 40, 119]
		  ZOrder		  7
		  IconDisplay		  "Port number"
		}
		Block {
		  BlockType		  Inport
		  Name			  "u1"
		  SID			  "1060::18"
		  Position		  [20, 136, 40, 154]
		  ZOrder		  -2
		  Port			  "2"
		  IconDisplay		  "Port number"
		}
		Block {
		  BlockType		  Inport
		  Name			  "u2"
		  SID			  "1060::19"
		  Position		  [20, 171, 40, 189]
		  ZOrder		  -3
		  Port			  "3"
		  IconDisplay		  "Port number"
		}
		Block {
		  BlockType		  Inport
		  Name			  "u3"
		  SID			  "1060::20"
		  Position		  [20, 206, 40, 224]
		  ZOrder		  -4
		  Port			  "4"
		  IconDisplay		  "Port number"
		}
		Block {
		  BlockType		  Inport
		  Name			  "x"
		  SID			  "1060::23"
		  Position		  [20, 246, 40, 264]
		  ZOrder		  -7
		  Port			  "5"
		  IconDisplay		  "Port number"
		}
		Block {
		  BlockType		  Inport
		  Name			  "q1k"
		  SID			  "1060::26"
		  Position		  [20, 281, 40, 299]
		  ZOrder		  -8
		  Port			  "6"
		  IconDisplay		  "Port number"
		}
		Block {
		  BlockType		  Inport
		  Name			  "m"
		  SID			  "1060::37"
		  Position		  [20, 316, 40, 334]
		  ZOrder		  9
		  Port			  "7"
		  IconDisplay		  "Port number"
		}
		Block {
		  BlockType		  Inport
		  Name			  "w1"
		  SID			  "1060::38"
		  Position		  [20, 351, 40, 369]
		  ZOrder		  10
		  Port			  "8"
		  IconDisplay		  "Port number"
		}
		Block {
		  BlockType		  Demux
		  Name			  " Demux "
		  SID			  "1060::32"
		  Ports			  [1, 1]
		  Position		  [270, 230, 320, 270]
		  ZOrder		  5
		  Outputs		  "1"
		}
		Block {
		  BlockType		  S-Function
		  Name			  " SFunction "
		  SID			  "1060::31"
		  Tag			  "Stateflow S-Function ercikongzhizuixin 1"
		  Ports			  [8, 3]
		  Position		  [180, 120, 230, 300]
		  ZOrder		  4
		  FunctionName		  "sf_sfun"
		  PortCounts		  "[8 3]"
		  SFunctionDeploymentMode off
		  EnableBusSupport	  on
		  SFcnIsStateOwnerBlock	  off
		  Port {
		    PortNumber		    2
		    Name		    "x1dot"
		  }
		  Port {
		    PortNumber		    3
		    Name		    "qx1"
		  }
		}
		Block {
		  BlockType		  Terminator
		  Name			  " Terminator "
		  SID			  "1060::33"
		  Position		  [460, 241, 480, 259]
		  ZOrder		  6
		}
		Block {
		  BlockType		  Outport
		  Name			  "x1dot"
		  SID			  "1060::5"
		  Position		  [460, 101, 480, 119]
		  ZOrder		  -12
		  IconDisplay		  "Port number"
		}
		Block {
		  BlockType		  Outport
		  Name			  "qx1"
		  SID			  "1060::25"
		  Position		  [460, 136, 480, 154]
		  ZOrder		  -13
		  Port			  "2"
		  IconDisplay		  "Port number"
		}
		Line {
		  ZOrder		  1
		  SrcBlock		  "k"
		  SrcPort		  1
		  DstBlock		  " SFunction "
		  DstPort		  1
		}
		Line {
		  ZOrder		  2
		  SrcBlock		  "u1"
		  SrcPort		  1
		  DstBlock		  " SFunction "
		  DstPort		  2
		}
		Line {
		  ZOrder		  3
		  SrcBlock		  "u2"
		  SrcPort		  1
		  DstBlock		  " SFunction "
		  DstPort		  3
		}
		Line {
		  ZOrder		  4
		  SrcBlock		  "u3"
		  SrcPort		  1
		  DstBlock		  " SFunction "
		  DstPort		  4
		}
		Line {
		  ZOrder		  5
		  SrcBlock		  "x"
		  SrcPort		  1
		  DstBlock		  " SFunction "
		  DstPort		  5
		}
		Line {
		  ZOrder		  6
		  SrcBlock		  "q1k"
		  SrcPort		  1
		  DstBlock		  " SFunction "
		  DstPort		  6
		}
		Line {
		  ZOrder		  7
		  SrcBlock		  "m"
		  SrcPort		  1
		  DstBlock		  " SFunction "
		  DstPort		  7
		}
		Line {
		  ZOrder		  8
		  SrcBlock		  "w1"
		  SrcPort		  1
		  DstBlock		  " SFunction "
		  DstPort		  8
		}
		Line {
		  Name			  "x1dot"
		  ZOrder		  9
		  Labels		  [0, 0]
		  SrcBlock		  " SFunction "
		  SrcPort		  2
		  DstBlock		  "x1dot"
		  DstPort		  1
		}
		Line {
		  Name			  "qx1"
		  ZOrder		  10
		  Labels		  [0, 0]
		  SrcBlock		  " SFunction "
		  SrcPort		  3
		  DstBlock		  "qx1"
		  DstPort		  1
		}
		Line {
		  ZOrder		  11
		  SrcBlock		  " Demux "
		  SrcPort		  1
		  DstBlock		  " Terminator "
		  DstPort		  1
		}
		Line {
		  ZOrder		  12
		  SrcBlock		  " SFunction "
		  SrcPort		  1
		  DstBlock		  " Demux "
		  DstPort		  1
		}
	      }
	    }
	    Block {
	      BlockType		      SubSystem
	      Name		      "MATLAB Function2"
	      SID		      "3557"
	      Ports		      [3, 1]
	      Position		      [980, 99, 1030, 331]
	      ZOrder		      10384
	      LibraryVersion	      "1.32"
	      ErrorFcn		      "Stateflow.Translate.translate"
	      PermitHierarchicalResolution "ExplicitOnly"
	      TreatAsAtomicUnit	      on
	      RequestExecContextInheritance off
	      SFBlockType	      "MATLAB Function"
	      System {
		Name			"MATLAB Function2"
		Location		[227, 345, 838, 789]
		Open			off
		PortBlocksUseCompactNotation off
		SetExecutionDomain	off
		ExecutionDomainType	"Deduce"
		ModelBrowserVisibility	off
		ModelBrowserWidth	200
		ScreenColor		"white"
		PaperOrientation	"landscape"
		PaperPositionMode	"auto"
		PaperType		"usletter"
		PaperUnits		"inches"
		TiledPaperMargins	[0.500000, 0.500000, 0.500000, 0.500000]
		TiledPageScale		1
		ShowPageBoundaries	off
		ZoomFactor		"100"
		SIDHighWatermark	"37"
		Block {
		  BlockType		  Inport
		  Name			  "xdao"
		  SID			  "3557::34"
		  Position		  [20, 101, 40, 119]
		  ZOrder		  7
		  IconDisplay		  "Port number"
		}
		Block {
		  BlockType		  Inport
		  Name			  "Q"
		  SID			  "3557::18"
		  Position		  [20, 136, 40, 154]
		  ZOrder		  -2
		  Port			  "2"
		  IconDisplay		  "Port number"
		}
		Block {
		  BlockType		  Inport
		  Name			  "q"
		  SID			  "3557::19"
		  Position		  [20, 171, 40, 189]
		  ZOrder		  -3
		  Port			  "3"
		  IconDisplay		  "Port number"
		}
		Block {
		  BlockType		  Demux
		  Name			  " Demux "
		  SID			  "3557::32"
		  Ports			  [1, 1]
		  Position		  [270, 230, 320, 270]
		  ZOrder		  5
		  Outputs		  "1"
		}
		Block {
		  BlockType		  S-Function
		  Name			  " SFunction "
		  SID			  "3557::31"
		  Tag			  "Stateflow S-Function ercikongzhizuixin 15"
		  Ports			  [3, 2]
		  Position		  [180, 125, 230, 205]
		  ZOrder		  4
		  FunctionName		  "sf_sfun"
		  PortCounts		  "[3 2]"
		  SFunctionDeploymentMode off
		  EnableBusSupport	  on
		  SFcnIsStateOwnerBlock	  off
		  Port {
		    PortNumber		    2
		    Name		    "vdao"
		  }
		}
		Block {
		  BlockType		  Terminator
		  Name			  " Terminator "
		  SID			  "3557::33"
		  Position		  [460, 241, 480, 259]
		  ZOrder		  6
		}
		Block {
		  BlockType		  Outport
		  Name			  "vdao"
		  SID			  "3557::5"
		  Position		  [460, 101, 480, 119]
		  ZOrder		  -12
		  IconDisplay		  "Port number"
		}
		Line {
		  ZOrder		  1
		  SrcBlock		  "xdao"
		  SrcPort		  1
		  DstBlock		  " SFunction "
		  DstPort		  1
		}
		Line {
		  ZOrder		  2
		  SrcBlock		  "Q"
		  SrcPort		  1
		  DstBlock		  " SFunction "
		  DstPort		  2
		}
		Line {
		  ZOrder		  3
		  SrcBlock		  "q"
		  SrcPort		  1
		  DstBlock		  " SFunction "
		  DstPort		  3
		}
		Line {
		  Name			  "vdao"
		  ZOrder		  4
		  Labels		  [0, 0]
		  SrcBlock		  " SFunction "
		  SrcPort		  2
		  DstBlock		  "vdao"
		  DstPort		  1
		}
		Line {
		  ZOrder		  5
		  SrcBlock		  " Demux "
		  SrcPort		  1
		  DstBlock		  " Terminator "
		  DstPort		  1
		}
		Line {
		  ZOrder		  6
		  SrcBlock		  " SFunction "
		  SrcPort		  1
		  DstBlock		  " Demux "
		  DstPort		  1
		}
	      }
	    }
	    Block {
	      BlockType		      Reference
	      Name		      "On-Off Delay"
	      SID		      "1062"
	      Ports		      [1, 1]
	      Position		      [445, 245, 515, 295]
	      ZOrder		      10330
	      LibraryVersion	      "1.176"
	      SourceBlock	      "peGeneralControl/On-Off Delay"
	      SourceType	      "On-Off Delay"
	      LabelModeActiveChoice   "Discrete"
	      ContentPreviewEnabled   on
	      Td_on		      "0.5"
	      Td_off		      "0"
	      IC		      "0"
	      Ts		      "0.001"
	    }
	    Block {
	      BlockType		      Scope
	      Name		      "Scope1"
	      SID		      "3571"
	      Ports		      [1]
	      Position		      [765, 394, 795, 426]
	      ZOrder		      10386
	      ShowName		      off
	      ScopeSpecificationString "Simulink.scopes.TimeScopeBlockCfg('CurrentConfiguration', extmgr.ConfigurationSet(ext"
	      "mgr.Configuration('Core','General UI',true,'FigureColor',[1 1 1]),extmgr.Configuration('Core','Source UI',true)"
	      ",extmgr.Configuration('Sources','WiredSimulink',true,'DataLoggingVariableName','ScopeData2','DataLoggingSaveFor"
	      "mat','StructureWithTime','DataLoggingDecimation','1','DataLoggingDecimateData',true),extmgr.Configuration('Visu"
	      "als','Time Domain',true,'SerializedDisplays',{struct('MinYLimReal','49.8191','MaxYLimReal','50.04175','YLabelRe"
	      "al','','MinYLimMag','49.8191','MaxYLimMag','50.04175','LegendVisibility','off','XGrid',true,'YGrid',true,'PlotM"
	      "agPhase',false,'AxesColor',[1 1 1],'AxesTickColor',[0 0 0],'ColorOrder',[0 0.447058823529412 0.741176470588235;"
	      "0.850980392156863 0.325490196078431 0.0980392156862745;0.929411764705882 0.694117647058824 0.125490196078431;0."
	      "494117647058824 0.184313725490196 0.556862745098039;0.466666666666667 0.674509803921569 0.188235294117647;0.301"
	      "960784313725 0.745098039215686 0.933333333333333;0.635294117647059 0.0784313725490196 0.184313725490196],'Title"
	      "','%<SignalLabel>','LinePropertiesCache',{{struct('Color',[0 0 1],'LineStyle','-','LineWidth',1,'Marker','none'"
	      ",'Visible','on'),struct('Color',[1 0 1],'LineStyle','-','LineWidth',1,'Marker','none','Visible','on'),struct('C"
	      "olor',[0 1 1],'LineStyle','-','LineWidth',1,'Marker','none','Visible','on'),struct('Color',[1 0 0],'LineStyle',"
	      "'-','LineWidth',0.5,'Marker','none','Visible','on'),struct('Color',[0 1 0],'LineStyle','-','LineWidth',0.5,'Mar"
	      "ker','none','Visible','on'),struct('Color',[0 0 1],'LineStyle','-','LineWidth',0.5,'Marker','none','Visible','o"
	      "n')}},'UserDefinedChannelNames',{{}},'NumLines',4,'LineNames',{{'Sum','Sum','Sum','Sum'}},'ShowContent',true,'P"
	      "lacement',1)},'DisplayPropertyDefaults',struct('MinYLimReal','49.8191','MaxYLimReal','50.04175','YLabelReal',''"
	      ",'MinYLimMag','49.8191','MaxYLimMag','50.04175','LegendVisibility','off','XGrid',true,'YGrid',true,'PlotMagPhas"
	      "e',false,'AxesColor',[1 1 1],'AxesTickColor',[0 0 0],'ColorOrder',[1 1 0.0666666666666667;0.0745098039215686 0."
	      "623529411764706 1;1 0.411764705882353 0.16078431372549;0.392156862745098 0.831372549019608 0.0745098039215686;0"
	      ".717647058823529 0.274509803921569 1;0.0588235294117647 1 1;1 0.0745098039215686 0.650980392156863],'Title','%<"
	      "SignalLabel>','LinePropertiesCache',{{struct('Color',[0 0 1],'LineStyle','-','LineWidth',1,'Marker','none','Vis"
	      "ible','on'),struct('Color',[1 0 1],'LineStyle','-','LineWidth',1,'Marker','none','Visible','on'),struct('Color'"
	      ",[0 1 1],'LineStyle','-','LineWidth',1,'Marker','none','Visible','on'),struct('Color',[1 0 0],'LineStyle','-','"
	      "LineWidth',0.5,'Marker','none','Visible','on'),struct('Color',[0 1 0],'LineStyle','-','LineWidth',0.5,'Marker',"
	      "'none','Visible','on'),struct('Color',[0 0 1],'LineStyle','-','LineWidth',0.5,'Marker','none','Visible','on')}}"
	      ",'UserDefinedChannelNames',{{}},'NumLines',0,'LineNames',{{[]}},'ShowContent',true,'Placement',1)),extmgr.Confi"
	      "guration('Tools','Plot Navigation',true,'OnceAtStop',false,'PreviousAutoscale','XY'),extmgr.Configuration('Tool"
	      "s','Measurements',true,'Version','2018b')),'Version','2018b','Location',[1921 73.3999999999999 4481 1399])"
	      NumInputPorts	      "1"
	      Floating		      off
	    }
	    Block {
	      BlockType		      Step
	      Name		      "Step"
	      SID		      "1064"
	      Position		      [375, 255, 405, 285]
	      ZOrder		      10331
	      Time		      "0.5"
	      SampleTime	      "0"
	    }
	    Block {
	      BlockType		      Switch
	      Name		      "Switch2"
	      SID		      "1124"
	      Position		      [605, 250, 655, 290]
	      ZOrder		      10324
	      Criteria		      "u2 > Threshold"
	      InputSameDT	      off
	      SaturateOnIntegerOverflow	off
	    }
	    Block {
	      BlockType		      UniformRandomNumber
	      Name		      "Uniform Random\nNumber"
	      SID		      "1125"
	      Position		      [390, 404, 420, 436]
	      ZOrder		      10372
	      Minimum		      "-DisMf"
	      Maximum		      "DisMf"
	      SampleTime	      "0.01"
	    }
	    Block {
	      BlockType		      SubSystem
	      Name		      "f11"
	      SID		      "1066"
	      Ports		      [1, 1]
	      Position		      [810, 245, 870, 285]
	      ZOrder		      10297
	      RequestExecContextInheritance off
	      System {
		Name			"f11"
		Location		[1913, -7, 4487, 1407]
		Open			off
		PortBlocksUseCompactNotation off
		SetExecutionDomain	off
		ExecutionDomainType	"Deduce"
		ModelBrowserVisibility	off
		ModelBrowserWidth	200
		ScreenColor		"white"
		PaperOrientation	"landscape"
		PaperPositionMode	"auto"
		PaperType		"usletter"
		PaperUnits		"inches"
		TiledPaperMargins	[0.500000, 0.500000, 0.500000, 0.500000]
		TiledPageScale		1
		ShowPageBoundaries	off
		ZoomFactor		"125"
		Block {
		  BlockType		  Inport
		  Name			  "qi"
		  SID			  "1067"
		  Position		  [-215, 288, -185, 302]
		  ZOrder		  -1
		  IconDisplay		  "Port number"
		}
		Block {
		  BlockType		  Clock
		  Name			  "Clock1"
		  SID			  "1069"
		  Position		  [-500, 420, -480, 440]
		  ZOrder		  10323
		}
		Block {
		  BlockType		  Constant
		  Name			  "Constant"
		  SID			  "1070"
		  Position		  [-215, 226, -185, 244]
		  ZOrder		  -4
		  Value			  "0"
		}
		Block {
		  BlockType		  Constant
		  Name			  "Constant8"
		  SID			  "1078"
		  Position		  [-35, 494, -10, 516]
		  ZOrder		  10314
		  NamePlacement		  "alternate"
		  Value			  "0"
		}
		Block {
		  BlockType		  Constant
		  Name			  "Constant9"
		  SID			  "1079"
		  Position		  [-45, 454, -20, 476]
		  ZOrder		  10315
		  NamePlacement		  "alternate"
		}
		Block {
		  BlockType		  Integrator
		  Name			  "Integrator4"
		  SID			  "1081"
		  Ports			  [3, 1]
		  Position		  [-125, 220, -95, 310]
		  ZOrder		  -10
		  ExternalReset		  "level hold"
		  InitialConditionSource  "external"
		  InitialCondition	  "[0 0 0]'"
		}
		Block {
		  BlockType		  SubSystem
		  Name			  "MATLAB Function1"
		  SID			  "1083"
		  Ports			  [2, 1]
		  Position		  [120, 274, 185, 561]
		  ZOrder		  -4
		  LibraryVersion	  "1.32"
		  ErrorFcn		  "Stateflow.Translate.translate"
		  PermitHierarchicalResolution "ExplicitOnly"
		  TreatAsAtomicUnit	  on
		  RequestExecContextInheritance	off
		  SFBlockType		  "MATLAB Function"
		  System {
		    Name		    "MATLAB Function1"
		    Location		    [227, 345, 838, 789]
		    Open		    off
		    PortBlocksUseCompactNotation off
		    SetExecutionDomain	    off
		    ExecutionDomainType	    "Deduce"
		    ModelBrowserVisibility  off
		    ModelBrowserWidth	    200
		    ScreenColor		    "white"
		    PaperOrientation	    "landscape"
		    PaperPositionMode	    "auto"
		    PaperType		    "usletter"
		    PaperUnits		    "inches"
		    TiledPaperMargins	    [0.500000, 0.500000, 0.500000, 0.500000]
		    TiledPageScale	    1
		    ShowPageBoundaries	    off
		    ZoomFactor		    "100"
		    SIDHighWatermark	    "37"
		    Block {
		    BlockType		    Inport
		    Name		    "time_flag"
		    SID			    "1083::32"
		    Position		    [20, 101, 40, 119]
		    ZOrder		    12
		    IconDisplay		    "Port number"
		    }
		    Block {
		    BlockType		    Inport
		    Name		    "m"
		    SID			    "1083::36"
		    Position		    [20, 136, 40, 154]
		    ZOrder		    16
		    Port		    "2"
		    IconDisplay		    "Port number"
		    }
		    Block {
		    BlockType		    Demux
		    Name		    " Demux "
		    SID			    "1083::25"
		    Ports		    [1, 1]
		    Position		    [270, 230, 320, 270]
		    ZOrder		    5
		    Outputs		    "1"
		    }
		    Block {
		    BlockType		    S-Function
		    Name		    " SFunction "
		    SID			    "1083::24"
		    Tag			    "Stateflow S-Function ercikongzhizuixin 4"
		    Ports		    [2, 2]
		    Position		    [180, 120, 230, 180]
		    ZOrder		    4
		    FunctionName	    "sf_sfun"
		    PortCounts		    "[2 2]"
		    SFunctionDeploymentMode off
		    EnableBusSupport	    on
		    SFcnIsStateOwnerBlock   off
		    Port {
		    PortNumber		    2
		    Name		    "out"
		    }
		    }
		    Block {
		    BlockType		    Terminator
		    Name		    " Terminator "
		    SID			    "1083::26"
		    Position		    [460, 241, 480, 259]
		    ZOrder		    6
		    }
		    Block {
		    BlockType		    Outport
		    Name		    "out"
		    SID			    "1083::5"
		    Position		    [460, 101, 480, 119]
		    ZOrder		    -6
		    IconDisplay		    "Port number"
		    }
		    Line {
		    ZOrder		    201
		    SrcBlock		    "time_flag"
		    SrcPort		    1
		    DstBlock		    " SFunction "
		    DstPort		    1
		    }
		    Line {
		    ZOrder		    202
		    SrcBlock		    "m"
		    SrcPort		    1
		    DstBlock		    " SFunction "
		    DstPort		    2
		    }
		    Line {
		    Name		    "out"
		    ZOrder		    203
		    Labels		    [0, 0]
		    SrcBlock		    " SFunction "
		    SrcPort		    2
		    DstBlock		    "out"
		    DstPort		    1
		    }
		    Line {
		    ZOrder		    204
		    SrcBlock		    " Demux "
		    SrcPort		    1
		    DstBlock		    " Terminator "
		    DstPort		    1
		    }
		    Line {
		    ZOrder		    205
		    SrcBlock		    " SFunction "
		    SrcPort		    1
		    DstBlock		    " Demux "
		    DstPort		    1
		    }
		  }
		}
		Block {
		  BlockType		  Memory
		  Name			  "Memory"
		  SID			  "1084"
		  Position		  [185, 180, 215, 210]
		  ZOrder		  101
		  BlockRotation		  270
		  NamePlacement		  "alternate"
		}
		Block {
		  BlockType		  Memory
		  Name			  "Memory1"
		  SID			  "1085"
		  Position		  [-40, 250, -10, 280]
		  ZOrder		  103
		}
		Block {
		  BlockType		  Reference
		  Name			  "On-Off Delay"
		  SID			  "1086"
		  Ports			  [1, 1]
		  Position		  [-155, 455, -85, 505]
		  ZOrder		  10316
		  LibraryVersion	  "1.176"
		  SourceBlock		  "peGeneralControl/On-Off Delay"
		  SourceType		  "On-Off Delay"
		  LabelModeActiveChoice	  "Discrete"
		  ContentPreviewEnabled	  on
		  Td_on			  "0.5"
		  Td_off		  "0"
		  IC			  "0"
		  Ts			  "0.001"
		}
		Block {
		  BlockType		  Scope
		  Name			  "Scope1"
		  SID			  "1088"
		  Ports			  [1]
		  Position		  [-225, 414, -195, 446]
		  ZOrder		  10325
		  ScopeSpecificationString "Simulink.scopes.TimeScopeBlockCfg('CurrentConfiguration', extmgr.ConfigurationSet(extmgr"
		  ".Configuration('Core','General UI',true),extmgr.Configuration('Core','Source UI',true),extmgr.Configuration('Sourc"
		  "es','WiredSimulink',true,'DataLoggingVariableName','w1','DataLogging',true,'DataLoggingSaveFormat','StructureWithT"
		  "ime'),extmgr.Configuration('Visuals','Time Domain',true,'SerializedDisplays',{struct('MinYLimReal','-1.60558','Max"
		  "YLimReal','14.45018','YLabelReal','','MinYLimMag','0.00000','MaxYLimMag','14.45018','LegendVisibility','Off','XGri"
		  "d',true,'YGrid',true,'PlotMagPhase',false,'AxesColor',[0 0 0],'AxesTickColor',[0.686274509803922 0.686274509803922"
		  " 0.686274509803922],'ColorOrder',[1 1 0.0666666666666667;0.0745098039215686 0.623529411764706 1;1 0.41176470588235"
		  "3 0.16078431372549;0.392156862745098 0.831372549019608 0.0745098039215686;0.717647058823529 0.274509803921569 1;0."
		  "0588235294117647 1 1;1 0.0745098039215686 0.650980392156863],'Title','%<SignalLabel>','LinePropertiesCache',{{}},'"
		  "UserDefinedChannelNames',{{}},'NumLines',1,'LineNames',{{'Triggered Subsystem'}},'ShowContent',true,'Placement',1)"
		  "},'DisplayPropertyDefaults',struct('MinYLimReal','-1.60558','MaxYLimReal','14.45018','YLabelReal','','MinYLimMag',"
		  "'0.00000','MaxYLimMag','14.45018','LegendVisibility','Off','XGrid',true,'YGrid',true,'PlotMagPhase',false,'AxesCol"
		  "or',[0 0 0],'AxesTickColor',[0.686274509803922 0.686274509803922 0.686274509803922],'ColorOrder',[0.07450980392156"
		  "86 0.623529411764706 1;1 0.411764705882353 0.16078431372549;1 1 0.0666666666666667;0.717647058823529 0.27450980392"
		  "1569 1;0.392156862745098 0.831372549019608 0.0745098039215686;0.0588235294117647 1 1;1 0.0745098039215686 0.650980"
		  "392156863])),extmgr.Configuration('Tools','Plot Navigation',true,'OnceAtStop',false,'PreviousAutoscale','XY'),extm"
		  "gr.Configuration('Tools','Measurements',true,'Version','2018b')),'Version','2018b','Position',[1921 -183 1920 965."
		  "6])"
		  NumInputPorts		  "1"
		  Floating		  off
		}
		Block {
		  BlockType		  Scope
		  Name			  "Scope17"
		  SID			  "1089"
		  Ports			  [1]
		  Position		  [255, 404, 285, 436]
		  ZOrder		  10321
		  ScopeSpecificationString "Simulink.scopes.TimeScopeBlockCfg('CurrentConfiguration', extmgr.ConfigurationSet(extmgr"
		  ".Configuration('Core','General UI',true),extmgr.Configuration('Core','Source UI',true),extmgr.Configuration('Sourc"
		  "es','WiredSimulink',true,'DataLoggingVariableName','jump_f1','DataLogging',true,'DataLoggingSaveFormat','Structure"
		  "WithTime'),extmgr.Configuration('Visuals','Time Domain',true,'SerializedDisplays',{struct('MinYLimReal','-0.125','"
		  "MaxYLimReal','1.125','YLabelReal','','MinYLimMag','0.00000','MaxYLimMag','1.125','LegendVisibility','Off','XGrid',"
		  "true,'YGrid',true,'PlotMagPhase',false,'AxesColor',[0 0 0],'AxesTickColor',[0.686274509803922 0.686274509803922 0."
		  "686274509803922],'ColorOrder',[1 1 0.0666666666666667;0.0745098039215686 0.623529411764706 1;1 0.411764705882353 0"
		  ".16078431372549;0.392156862745098 0.831372549019608 0.0745098039215686;0.717647058823529 0.274509803921569 1;0.058"
		  "8235294117647 1 1;1 0.0745098039215686 0.650980392156863],'Title','%<SignalLabel>','LinePropertiesCache',{{}},'Use"
		  "rDefinedChannelNames',{{}},'NumLines',1,'LineNames',{{'MATLAB Function1'}},'ShowContent',true,'Placement',1)},'Dis"
		  "playPropertyDefaults',struct('MinYLimReal','-0.125','MaxYLimReal','1.125','YLabelReal','','MinYLimMag','0.00000','"
		  "MaxYLimMag','1.125','LegendVisibility','Off','XGrid',true,'YGrid',true,'PlotMagPhase',false,'AxesColor',[0 0 0],'A"
		  "xesTickColor',[0.686274509803922 0.686274509803922 0.686274509803922],'ColorOrder',[0.0745098039215686 0.623529411"
		  "764706 1;1 0.411764705882353 0.16078431372549;1 1 0.0666666666666667;0.717647058823529 0.274509803921569 1;0.39215"
		  "6862745098 0.831372549019608 0.0745098039215686;0.0588235294117647 1 1;1 0.0745098039215686 0.650980392156863])),e"
		  "xtmgr.Configuration('Tools','Plot Navigation',true,'OnceAtStop',false,'PreviousAutoscale','XY'),extmgr.Configurati"
		  "on('Tools','Measurements',true,'Version','2018b')),'Version','2018b','Position',[1 41 1536 749.6])"
		  NumInputPorts		  "1"
		  Floating		  off
		}
		Block {
		  BlockType		  Step
		  Name			  "Step"
		  SID			  "1092"
		  Position		  [-215, 465, -185, 495]
		  ZOrder		  10317
		  Time			  "0.5"
		  SampleTime		  "0"
		}
		Block {
		  BlockType		  Switch
		  Name			  "Switch2"
		  SID			  "1099"
		  Position		  [35, 470, 85, 510]
		  ZOrder		  10312
		  Criteria		  "u2 > Threshold"
		  InputSameDT		  off
		  SaturateOnIntegerOverflow off
		}
		Block {
		  BlockType		  SubSystem
		  Name			  "Triggered\nSubsystem"
		  SID			  "1100"
		  Ports			  [1, 1, 0, 1]
		  Position		  [-440, 409, -340, 451]
		  ZOrder		  10322
		  TreatAsAtomicUnit	  on
		  RequestExecContextInheritance	off
		  System {
		    Name		    "Triggered\nSubsystem"
		    Location		    [301, 20, 1536, 850]
		    Open		    off
		    PortBlocksUseCompactNotation off
		    SetExecutionDomain	    off
		    ExecutionDomainType	    "Deduce"
		    ModelBrowserVisibility  off
		    ModelBrowserWidth	    200
		    ScreenColor		    "white"
		    PaperOrientation	    "landscape"
		    PaperPositionMode	    "auto"
		    PaperType		    "usletter"
		    PaperUnits		    "inches"
		    TiledPaperMargins	    [0.500000, 0.500000, 0.500000, 0.500000]
		    TiledPageScale	    1
		    ShowPageBoundaries	    off
		    ZoomFactor		    "100"
		    Block {
		    BlockType		    Inport
		    Name		    "In1"
		    SID			    "1101"
		    Position		    [110, 103, 140, 117]
		    ZOrder		    -1
		    IconDisplay		    "Port number"
		    }
		    Block {
		    BlockType		    TriggerPort
		    Name		    "Trigger"
		    SID			    "1102"
		    Ports		    []
		    Position		    [225, 20, 245, 40]
		    ZOrder		    -2
		    TriggerType		    "falling"
		    VariantControl	    "Variant"
		    StatesWhenEnabling	    "held"
		    }
		    Block {
		    BlockType		    Outport
		    Name		    "Out1"
		    SID			    "1103"
		    Position		    [360, 103, 390, 117]
		    ZOrder		    -3
		    IconDisplay		    "Port number"
		    }
		    Line {
		    ZOrder		    1
		    SrcBlock		    "In1"
		    SrcPort		    1
		    DstBlock		    "Out1"
		    DstPort		    1
		    }
		  }
		}
		Block {
		  BlockType		  SubSystem
		  Name			  "counter"
		  SID			  "1115"
		  Ports			  [1, 1]
		  Position		  [-95, 367, 30, 413]
		  ZOrder		  7
		  RequestExecContextInheritance	off
		  System {
		    Name		    "counter"
		    Location		    [1913, -7, 4487, 1407]
		    Open		    off
		    PortBlocksUseCompactNotation off
		    SetExecutionDomain	    off
		    ExecutionDomainType	    "Deduce"
		    ModelBrowserVisibility  off
		    ModelBrowserWidth	    200
		    ScreenColor		    "white"
		    PaperOrientation	    "landscape"
		    PaperPositionMode	    "auto"
		    PaperType		    "usletter"
		    PaperUnits		    "inches"
		    TiledPaperMargins	    [0.500000, 0.500000, 0.500000, 0.500000]
		    TiledPageScale	    1
		    ShowPageBoundaries	    off
		    ZoomFactor		    "250"
		    Block {
		    BlockType		    Inport
		    Name		    "event_flag"
		    SID			    "1116"
		    Position		    [0, 78, 30, 92]
		    ZOrder		    14
		    IconDisplay		    "Port number"
		    }
		    Block {
		    BlockType		    Reference
		    Name		    "Compare\nTo Constant"
		    SID			    "1117"
		    Ports		    [1, 1]
		    Position		    [180, 70, 230, 100]
		    ZOrder		    13
		    LibraryVersion	    "1.444"
		    SourceBlock		    "simulink/Logic and Bit\nOperations/Compare\nTo Constant"
		    SourceType		    "Compare To Constant"
		    SourceProductName	    "Simulink"
		    SourceProductBaseCode   "SL"
		    ContentPreviewEnabled   off
		    relop		    ">="
		    const		    "MIET11"
		    OutDataTypeStr	    "boolean"
		    ZeroCross		    on
		    }
		    Block {
		    BlockType		    Constant
		    Name		    "Constant"
		    SID			    "1118"
		    Position		    [20, 115, 50, 145]
		    ZOrder		    11
		    Value		    "0"
		    }
		    Block {
		    BlockType		    Constant
		    Name		    "Constant1"
		    SID			    "1119"
		    Position		    [20, 25, 50, 55]
		    ZOrder		    12
		    }
		    Block {
		    BlockType		    Integrator
		    Name		    "Integrator"
		    SID			    "1120"
		    Ports		    [3, 1]
		    Position		    [90, 16, 130, 154]
		    ZOrder		    10
		    ExternalReset	    "rising"
		    InitialConditionSource  "external"
		    }
		    Block {
		    BlockType		    Outport
		    Name		    "counter_flag"
		    SID			    "1121"
		    Position		    [250, 78, 280, 92]
		    ZOrder		    15
		    IconDisplay		    "Port number"
		    }
		    Line {
		    ZOrder		    1
		    SrcBlock		    "event_flag"
		    SrcPort		    1
		    DstBlock		    "Integrator"
		    DstPort		    2
		    }
		    Line {
		    ZOrder		    2
		    SrcBlock		    "Compare\nTo Constant"
		    SrcPort		    1
		    DstBlock		    "counter_flag"
		    DstPort		    1
		    }
		    Line {
		    ZOrder		    3
		    SrcBlock		    "Constant1"
		    SrcPort		    1
		    DstBlock		    "Integrator"
		    DstPort		    1
		    }
		    Line {
		    ZOrder		    4
		    SrcBlock		    "Constant"
		    SrcPort		    1
		    DstBlock		    "Integrator"
		    DstPort		    3
		    }
		    Line {
		    ZOrder		    5
		    SrcBlock		    "Integrator"
		    SrcPort		    1
		    DstBlock		    "Compare\nTo Constant"
		    DstPort		    1
		    }
		  }
		}
		Block {
		  BlockType		  Outport
		  Name			  "qx1k"
		  SID			  "1122"
		  Position		  [10, 258, 40, 272]
		  ZOrder		  -2
		  IconDisplay		  "Port number"
		}
		Line {
		  ZOrder		  1
		  SrcBlock		  "qi"
		  SrcPort		  1
		  DstBlock		  "Integrator4"
		  DstPort		  3
		}
		Line {
		  ZOrder		  2
		  SrcBlock		  "Constant"
		  SrcPort		  1
		  DstBlock		  "Integrator4"
		  DstPort		  1
		}
		Line {
		  ZOrder		  3
		  SrcBlock		  "Integrator4"
		  SrcPort		  1
		  DstBlock		  "Memory1"
		  DstPort		  1
		}
		Line {
		  ZOrder		  8
		  SrcBlock		  "MATLAB Function1"
		  SrcPort		  1
		  Points		  [10, 0]
		  Branch {
		    ZOrder		    53
		    DstBlock		    "Memory"
		    DstPort		    1
		  }
		  Branch {
		    ZOrder		    9
		    DstBlock		    "Scope17"
		    DstPort		    1
		  }
		}
		Line {
		  ZOrder		  25
		  SrcBlock		  "Memory"
		  SrcPort		  1
		  Points		  [0, -85; -485, 0; 0, 175]
		  Branch {
		    ZOrder		    26
		    Points		    [0, 125]
		    DstBlock		    "counter"
		    DstPort		    1
		  }
		  Branch {
		    ZOrder		    30
		    DstBlock		    "Integrator4"
		    DstPort		    2
		  }
		}
		Line {
		  ZOrder		  31
		  SrcBlock		  "Memory1"
		  SrcPort		  1
		  DstBlock		  "qx1k"
		  DstPort		  1
		}
		Line {
		  ZOrder		  37
		  SrcBlock		  "Switch2"
		  SrcPort		  1
		  DstBlock		  "MATLAB Function1"
		  DstPort		  2
		}
		Line {
		  ZOrder		  38
		  SrcBlock		  "Constant8"
		  SrcPort		  1
		  DstBlock		  "Switch2"
		  DstPort		  3
		}
		Line {
		  ZOrder		  39
		  SrcBlock		  "On-Off Delay"
		  SrcPort		  1
		  Points		  [93, 0; 0, 10]
		  DstBlock		  "Switch2"
		  DstPort		  2
		}
		Line {
		  ZOrder		  40
		  SrcBlock		  "Constant9"
		  SrcPort		  1
		  Points		  [23, 0; 0, 10]
		  DstBlock		  "Switch2"
		  DstPort		  1
		}
		Line {
		  ZOrder		  41
		  SrcBlock		  "Step"
		  SrcPort		  1
		  DstBlock		  "On-Off Delay"
		  DstPort		  1
		}
		Line {
		  ZOrder		  42
		  SrcBlock		  "counter"
		  SrcPort		  1
		  Points		  [9, 0; 0, -45]
		  Branch {
		    ZOrder		    55
		    Points		    [-434, 0]
		    DstBlock		    "Triggered\nSubsystem"
		    DstPort		    trigger
		  }
		  Branch {
		    ZOrder		    45
		    DstBlock		    "MATLAB Function1"
		    DstPort		    1
		  }
		}
		Line {
		  ZOrder		  48
		  SrcBlock		  "Triggered\nSubsystem"
		  SrcPort		  1
		  DstBlock		  "Scope1"
		  DstPort		  1
		}
		Line {
		  ZOrder		  49
		  SrcBlock		  "Clock1"
		  SrcPort		  1
		  DstBlock		  "Triggered\nSubsystem"
		  DstPort		  1
		}
	      }
	    }
	    Block {
	      BlockType		      Outport
	      Name		      "w1"
	      SID		      "1126"
	      Position		      [1120, 208, 1150, 222]
	      ZOrder		      -2
	      IconDisplay	      "Port number"
	    }
	    Line {
	      ZOrder		      1
	      SrcBlock		      "From13"
	      SrcPort		      1
	      DstBlock		      "MATLAB Function1"
	      DstPort		      5
	    }
	    Line {
	      ZOrder		      3
	      SrcBlock		      "From3"
	      SrcPort		      1
	      DstBlock		      "MATLAB Function1"
	      DstPort		      2
	    }
	    Line {
	      ZOrder		      4
	      SrcBlock		      "From4"
	      SrcPort		      1
	      DstBlock		      "MATLAB Function1"
	      DstPort		      3
	    }
	    Line {
	      ZOrder		      5
	      SrcBlock		      "MATLAB Function1"
	      SrcPort		      2
	      Points		      [15, 0; 0, 10]
	      DstBlock		      "f11"
	      DstPort		      1
	    }
	    Line {
	      ZOrder		      6
	      SrcBlock		      "From5"
	      SrcPort		      1
	      DstBlock		      "MATLAB Function1"
	      DstPort		      4
	    }
	    Line {
	      ZOrder		      7
	      SrcBlock		      "f11"
	      SrcPort		      1
	      Points		      [5, 0; 0, 60; -193, 0; 0, -85]
	      DstBlock		      "MATLAB Function1"
	      DstPort		      6
	    }
	    Line {
	      ZOrder		      8
	      SrcBlock		      "Constant6"
	      SrcPort		      1
	      DstBlock		      "MATLAB Function1"
	      DstPort		      1
	    }
	    Line {
	      ZOrder		      13
	      SrcBlock		      "Constant3"
	      SrcPort		      1
	      DstBlock		      "Switch2"
	      DstPort		      3
	    }
	    Line {
	      ZOrder		      14
	      SrcBlock		      "Switch2"
	      SrcPort		      1
	      DstBlock		      "MATLAB Function1"
	      DstPort		      7
	    }
	    Line {
	      ZOrder		      15
	      SrcBlock		      "On-Off Delay"
	      SrcPort		      1
	      DstBlock		      "Switch2"
	      DstPort		      2
	    }
	    Line {
	      ZOrder		      16
	      SrcBlock		      "Constant4"
	      SrcPort		      1
	      DstBlock		      "Switch2"
	      DstPort		      1
	    }
	    Line {
	      ZOrder		      18
	      SrcBlock		      "Step"
	      SrcPort		      1
	      DstBlock		      "On-Off Delay"
	      DstPort		      1
	    }
	    Line {
	      ZOrder		      24
	      SrcBlock		      "Clock"
	      SrcPort		      1
	      DstBlock		      "MATLAB Function"
	      DstPort		      1
	    }
	    Line {
	      ZOrder		      25
	      SrcBlock		      "MATLAB Function"
	      SrcPort		      1
	      DstBlock		      "A12s8"
	      DstPort		      1
	    }
	    Line {
	      ZOrder		      26
	      SrcBlock		      "A1"
	      SrcPort		      1
	      DstBlock		      "MATLAB Function"
	      DstPort		      2
	    }
	    Line {
	      ZOrder		      27
	      SrcBlock		      "Uniform Random\nNumber"
	      SrcPort		      1
	      DstBlock		      "A1"
	      DstPort		      1
	    }
	    Line {
	      ZOrder		      34
	      SrcBlock		      "p"
	      SrcPort		      1
	      DstBlock		      "MATLAB Function2"
	      DstPort		      3
	    }
	    Line {
	      ZOrder		      31
	      SrcBlock		      "MATLAB Function2"
	      SrcPort		      1
	      DstBlock		      "Integrator1"
	      DstPort		      1
	    }
	    Line {
	      ZOrder		      2
	      SrcBlock		      "MATLAB Function1"
	      SrcPort		      1
	      DstBlock		      "MATLAB Function2"
	      DstPort		      1
	    }
	    Line {
	      ZOrder		      33
	      SrcBlock		      "P"
	      SrcPort		      1
	      DstBlock		      "MATLAB Function2"
	      DstPort		      2
	    }
	    Line {
	      ZOrder		      39
	      SrcBlock		      "Integrator1"
	      SrcPort		      1
	      DstBlock		      "w1"
	      DstPort		      1
	    }
	    Line {
	      ZOrder		      28
	      SrcBlock		      "A12s8"
	      SrcPort		      1
	      DstBlock		      "Scope1"
	      DstPort		      1
	    }
	  }
	}
	Block {
	  BlockType		  Outport
	  Name			  "pluse"
	  SID			  "2158"
	  Position		  [1060, 143, 1090, 157]
	  ZOrder		  10352
	  DropShadow		  on
	  IconDisplay		  "Port number"
	}
	Line {
	  ZOrder		  17
	  SrcBlock		  "Constant3"
	  SrcPort		  1
	  Points		  [25, 0; 0, -15]
	  DstBlock		  "Switch1"
	  DstPort		  3
	}
	Line {
	  ZOrder		  71
	  SrcBlock		  "First-Order\nFilter"
	  SrcPort		  1
	  Points		  [9, 0; 0, 104; -125, 0; 0, 16]
	  DstBlock		  "Switch1"
	  DstPort		  1
	}
	Line {
	  ZOrder		  19
	  SrcBlock		  "f1"
	  SrcPort		  1
	  DstBlock		  "First-Order\nFilter"
	  DstPort		  1
	}
	Line {
	  ZOrder		  20
	  SrcBlock		  "On-Off Delay"
	  SrcPort		  1
	  DstBlock		  "Switch1"
	  DstPort		  2
	}
	Line {
	  ZOrder		  22
	  SrcBlock		  "U1"
	  SrcPort		  1
	  DstBlock		  "First-Order\nFilter1"
	  DstPort		  1
	}
	Line {
	  ZOrder		  23
	  SrcBlock		  "On-Off Delay1"
	  SrcPort		  1
	  Points		  [38, 0; 0, 30]
	  DstBlock		  "Switch"
	  DstPort		  2
	}
	Line {
	  ZOrder		  70
	  SrcBlock		  "First-Order\nFilter1"
	  SrcPort		  1
	  Points		  [278, 0; 0, -99; -132, 0; 0, 19]
	  DstBlock		  "Switch"
	  DstPort		  1
	}
	Line {
	  ZOrder		  26
	  SrcBlock		  "Constant2"
	  SrcPort		  1
	  Points		  [27, 0; 0, -25]
	  DstBlock		  "Switch"
	  DstPort		  3
	}
	Line {
	  ZOrder		  27
	  SrcBlock		  "Step"
	  SrcPort		  1
	  DstBlock		  "On-Off Delay"
	  DstPort		  1
	}
	Line {
	  ZOrder		  28
	  SrcBlock		  "Step1"
	  SrcPort		  1
	  DstBlock		  "On-Off Delay1"
	  DstPort		  1
	}
	Line {
	  ZOrder		  33
	  SrcBlock		  "PQ computation"
	  SrcPort		  4
	  Points		  [268, 0; 0, 40]
	  DstBlock		  "Control1"
	  DstPort		  5
	}
	Line {
	  ZOrder		  34
	  SrcBlock		  "From8"
	  SrcPort		  1
	  DstBlock		  "PQ computation"
	  DstPort		  1
	}
	Line {
	  ZOrder		  35
	  SrcBlock		  "PQ computation"
	  SrcPort		  1
	  Points		  [72, 0]
	  Branch {
	    ZOrder		    68
	    Points		    [0, 215]
	    DstBlock		    "f1"
	    DstPort		    1
	  }
	  Branch {
	    ZOrder		    67
	    DstBlock		    "Droop1"
	    DstPort		    1
	  }
	}
	Line {
	  ZOrder		  36
	  SrcBlock		  "Droop1"
	  SrcPort		  1
	  Points		  [115, 0; 0, -5]
	  DstBlock		  "Control1"
	  DstPort		  1
	}
	Line {
	  ZOrder		  37
	  SrcBlock		  "Droop1"
	  SrcPort		  2
	  DstBlock		  "Control1"
	  DstPort		  2
	}
	Line {
	  ZOrder		  38
	  SrcBlock		  "From3"
	  SrcPort		  1
	  DstBlock		  "PQ computation"
	  DstPort		  4
	}
	Line {
	  ZOrder		  39
	  SrcBlock		  "PQ computation"
	  SrcPort		  3
	  Points		  [280, 0; 0, 35]
	  DstBlock		  "Control1"
	  DstPort		  4
	}
	Line {
	  ZOrder		  40
	  SrcBlock		  "PQ computation"
	  SrcPort		  2
	  Points		  [22, 0]
	  Branch {
	    ZOrder		    66
	    Points		    [0, -130]
	    DstBlock		    "U1"
	    DstPort		    1
	  }
	  Branch {
	    ZOrder		    65
	    Points		    [266, 0; 0, -5]
	    DstBlock		    "Droop1"
	    DstPort		    2
	  }
	}
	Line {
	  ZOrder		  41
	  SrcBlock		  "From13"
	  SrcPort		  1
	  DstBlock		  "PQ computation"
	  DstPort		  3
	}
	Line {
	  ZOrder		  43
	  SrcBlock		  "PQ computation"
	  SrcPort		  6
	  Points		  [249, 0; 0, 50]
	  DstBlock		  "Control1"
	  DstPort		  7
	}
	Line {
	  ZOrder		  44
	  SrcBlock		  "From5"
	  SrcPort		  1
	  DstBlock		  "PQ computation"
	  DstPort		  2
	}
	Line {
	  ZOrder		  47
	  SrcBlock		  "Droop1"
	  SrcPort		  3
	  Points		  [32, 0]
	  Branch {
	    ZOrder		    63
	    Points		    [0, 145]
	    DstBlock		    "Goto2"
	    DstPort		    1
	  }
	  Branch {
	    ZOrder		    62
	    Points		    [82, 0; 0, 5]
	    DstBlock		    "Control1"
	    DstPort		    3
	  }
	}
	Line {
	  ZOrder		  48
	  SrcBlock		  "PQ computation"
	  SrcPort		  5
	  Points		  [260, 0; 0, 45]
	  DstBlock		  "Control1"
	  DstPort		  6
	}
	Line {
	  ZOrder		  50
	  SrcBlock		  "Control1"
	  SrcPort		  1
	  DstBlock		  "pluse"
	  DstPort		  1
	}
	Line {
	  ZOrder		  51
	  SrcBlock		  "Switch1"
	  SrcPort		  1
	  Points		  [9, 0; 0, -43; -74, 0]
	  DstBlock		  "Droop1"
	  DstPort		  4
	}
	Line {
	  ZOrder		  52
	  SrcBlock		  "Switch"
	  SrcPort		  1
	  Points		  [43, 0; 0, 124; -253, 0; 0, 61]
	  DstBlock		  "Droop1"
	  DstPort		  3
	}
	Line {
	  ZOrder		  64
	  SrcBlock		  "PQ computation"
	  SrcPort		  8
	  Points		  [43, 0; 0, -210]
	  DstBlock		  "U1"
	  DstPort		  2
	}
	Line {
	  ZOrder		  69
	  SrcBlock		  "PQ computation"
	  SrcPort		  7
	  Points		  [19, 0; 0, 135]
	  DstBlock		  "f1"
	  DstPort		  2
	}
      }
    }
    Block {
      BlockType		      SubSystem
      Name		      "Control 2"
      SID		      "2167"
      Ports		      [0, 1]
      Position		      [320, 303, 365, 337]
      ZOrder		      10347
      BlockMirror	      on
      DropShadow	      on
      RequestExecContextInheritance off
      System {
	Name			"Control 2"
	Location		[1913, -7, 4487, 1407]
	Open			off
	PortBlocksUseCompactNotation off
	SetExecutionDomain	off
	ExecutionDomainType	"Deduce"
	ModelBrowserVisibility	off
	ModelBrowserWidth	200
	ScreenColor		"white"
	PaperOrientation	"landscape"
	PaperPositionMode	"auto"
	PaperType		"usletter"
	PaperUnits		"inches"
	TiledPaperMargins	[0.500000, 0.500000, 0.500000, 0.500000]
	TiledPageScale		1
	ShowPageBoundaries	off
	ZoomFactor		"125"
	Block {
	  BlockType		  Constant
	  Name			  "Constant3"
	  SID			  "2168"
	  Position		  [710, -108, 740, -82]
	  ZOrder		  10353
	  NamePlacement		  "alternate"
	  Value			  "0"
	}
	Block {
	  BlockType		  Constant
	  Name			  "Constant4"
	  SID			  "2169"
	  Position		  [645, 357, 675, 383]
	  ZOrder		  10358
	  NamePlacement		  "alternate"
	  Value			  "0"
	}
	Block {
	  BlockType		  SubSystem
	  Name			  "Control2"
	  SID			  "3058"
	  Ports			  [7, 1]
	  Position		  [925, 35, 1030, 225]
	  ZOrder		  10374
	  NamePlacement		  "alternate"
	  RequestExecContextInheritance	off
	  System {
	    Name		    "Control2"
	    Location		    [1913, -7, 4487, 1407]
	    Open		    off
	    PortBlocksUseCompactNotation off
	    SetExecutionDomain	    off
	    ExecutionDomainType	    "Deduce"
	    ModelBrowserVisibility  off
	    ModelBrowserWidth	    200
	    ScreenColor		    "white"
	    PaperOrientation	    "landscape"
	    PaperPositionMode	    "auto"
	    PaperType		    "usletter"
	    PaperUnits		    "inches"
	    TiledPaperMargins	    [0.500000, 0.500000, 0.500000, 0.500000]
	    TiledPageScale	    1
	    ShowPageBoundaries	    off
	    ZoomFactor		    "80"
	    Block {
	      BlockType		      Inport
	      Name		      "Udref"
	      SID		      "3059"
	      Position		      [25, 88, 55, 102]
	      ZOrder		      -1
	      IconDisplay	      "Port number"
	    }
	    Block {
	      BlockType		      Inport
	      Name		      "Uqref"
	      SID		      "3060"
	      Position		      [25, 348, 55, 362]
	      ZOrder		      -2
	      Port		      "2"
	      IconDisplay	      "Port number"
	    }
	    Block {
	      BlockType		      Inport
	      Name		      "theta"
	      SID		      "3061"
	      Position		      [380, 258, 410, 272]
	      ZOrder		      -3
	      BlockMirror	      on
	      NamePlacement	      "alternate"
	      Port		      "3"
	      IconDisplay	      "Port number"
	    }
	    Block {
	      BlockType		      Inport
	      Name		      "Ud"
	      SID		      "3062"
	      Position		      [25, 143, 55, 157]
	      ZOrder		      -5
	      Port		      "4"
	      IconDisplay	      "Port number"
	    }
	    Block {
	      BlockType		      Inport
	      Name		      "Uq"
	      SID		      "3063"
	      Position		      [25, 418, 55, 432]
	      ZOrder		      -6
	      Port		      "5"
	      IconDisplay	      "Port number"
	    }
	    Block {
	      BlockType		      Inport
	      Name		      "Icd"
	      SID		      "3064"
	      Position		      [390, 108, 420, 122]
	      ZOrder		      -7
	      Port		      "6"
	      IconDisplay	      "Port number"
	    }
	    Block {
	      BlockType		      Inport
	      Name		      "Icq"
	      SID		      "3065"
	      Position		      [420, 398, 450, 412]
	      ZOrder		      -8
	      Port		      "7"
	      IconDisplay	      "Port number"
	    }
	    Block {
	      BlockType		      Constant
	      Name		      "Constant"
	      SID		      "3066"
	      Position		      [380, 200, 410, 230]
	      ZOrder		      -9
	      BlockMirror	      on
	      NamePlacement	      "alternate"
	      Value		      "1500e-6"
	    }
	    Block {
	      BlockType		      Constant
	      Name		      "Constant1"
	      SID		      "3067"
	      Position		      [605, 200, 635, 230]
	      ZOrder		      -10
	      Value		      "0"
	    }
	    Block {
	      BlockType		      Constant
	      Name		      "Constant6"
	      SID		      "3068"
	      Position		      [695, 455, 725, 485]
	      ZOrder		      14
	      Value		      "2*pi"
	      SampleTime	      "5e-6"
	    }
	    Block {
	      BlockType		      Derivative
	      Name		      "Derivative"
	      SID		      "3069"
	      Position		      [135, 25, 165, 55]
	      ZOrder		      -11
	    }
	    Block {
	      BlockType		      Derivative
	      Name		      "Derivative1"
	      SID		      "3070"
	      Position		      [145, 435, 175, 465]
	      ZOrder		      -12
	    }
	    Block {
	      BlockType		      Reference
	      Name		      "Discrete PID Controller"
	      SID		      "3071"
	      Ports		      [1, 1]
	      Position		      [205, 77, 245, 113]
	      ZOrder		      -13
	      LibraryVersion	      "1.444"
	      SourceBlock	      "simulink/Continuous/PID Controller"
	      SourceType	      "PID 1dof"
	      SourceProductName	      "Simulink"
	      SourceProductBaseCode   "SL"
	      ContentPreviewEnabled   off
	      Controller	      "PI"
	      Form		      "Parallel"
	      TimeDomain	      "Discrete-time"
	      SampleTime	      "5e-6"
	      IntegratorMethod	      "Forward Euler"
	      FilterMethod	      "Forward Euler"
	      ControllerParametersSource "internal"
	      P			      "10"
	      I			      "100"
	      D			      "0"
	      UseFilter		      on
	      N			      "100"
	      TunerSelectOption	      "Transfer Function Based (PID Tuner App)"
	      ZeroCross		      on
	      InitialConditionSource  "internal"
	      InitialConditionForIntegrator "0"
	      InitialConditionForFilter	"0"
	      DifferentiatorICPrevScaledInput "0"
	      ExternalReset	      "none"
	      IgnoreLimit	      off
	      TrackingMode	      off
	      Kt		      "1"
	      LimitOutput	      off
	      UpperSaturationLimit    "inf"
	      LowerSaturationLimit    "-inf"
	      LinearizeAsGain	      off
	      AntiWindupMode	      "none"
	      Kb		      "1"
	      RndMeth		      "Floor"
	      SaturateOnIntegerOverflow	off
	      LockScale		      off
	      PGainOutDataTypeStr     "Inherit: Inherit via internal rule"
	      PProdOutDataTypeStr     "Inherit: Inherit via internal rule"
	      POutMin		      "[]"
	      POutMax		      "[]"
	      IGainOutDataTypeStr     "Inherit: Inherit via internal rule"
	      IProdOutDataTypeStr     "Inherit: Inherit via internal rule"
	      IOutMin		      "[]"
	      IOutMax		      "[]"
	      DGainOutDataTypeStr     "Inherit: Inherit via internal rule"
	      DProdOutDataTypeStr     "Inherit: Inherit via internal rule"
	      DOutMin		      "[]"
	      DOutMax		      "[]"
	      NGainOutDataTypeStr     "Inherit: Inherit via internal rule"
	      NProdOutDataTypeStr     "Inherit: Inherit via internal rule"
	      NOutMin		      "[]"
	      NOutMax		      "[]"
	      SumOutDataTypeStr	      "Inherit: Inherit via internal rule"
	      SumOutMin		      "[]"
	      SumOutMax		      "[]"
	      SaturationOutDataTypeStr "Inherit: Same as input"
	      SaturationOutMin	      "[]"
	      SaturationOutMax	      "[]"
	      PParamDataTypeStr	      "Inherit: Inherit via internal rule"
	      PParamMin		      "[]"
	      PParamMax		      "[]"
	      IParamDataTypeStr	      "Inherit: Inherit via internal rule"
	      IParamMin		      "[]"
	      IParamMax		      "[]"
	      DParamDataTypeStr	      "Inherit: Inherit via internal rule"
	      DParamMin		      "[]"
	      DParamMax		      "[]"
	      NParamDataTypeStr	      "Inherit: Inherit via internal rule"
	      NParamMin		      "[]"
	      NParamMax		      "[]"
	      KbParamDataTypeStr      "Inherit: Inherit via internal rule"
	      KbParamMin	      "[]"
	      KbParamMax	      "[]"
	      KtParamDataTypeStr      "Inherit: Inherit via internal rule"
	      KtParamMin	      "[]"
	      KtParamMax	      "[]"
	      KbOutDataTypeStr	      "Inherit: Inherit via internal rule"
	      KbOutMin		      "[]"
	      KbOutMax		      "[]"
	      KtOutDataTypeStr	      "Inherit: Inherit via internal rule"
	      KtOutMin		      "[]"
	      KtOutMax		      "[]"
	      IntegratorOutDataTypeStr "Inherit: Inherit via internal rule"
	      IntegratorOutMin	      "[]"
	      IntegratorOutMax	      "[]"
	      FilterOutDataTypeStr    "Inherit: Inherit via internal rule"
	      FilterOutMin	      "[]"
	      FilterOutMax	      "[]"
	      SumI1OutDataTypeStr     "Inherit: Inherit via internal rule"
	      SumI1OutMin	      "[]"
	      SumI1OutMax	      "[]"
	      SumI2OutDataTypeStr     "Inherit: Inherit via internal rule"
	      SumI2OutMin	      "[]"
	      SumI2OutMax	      "[]"
	      SumI3OutDataTypeStr     "Inherit: Inherit via internal rule"
	      SumI3OutMin	      "[]"
	      SumI3OutMax	      "[]"
	      SumI4OutDataTypeStr     "Inherit: Inherit via internal rule"
	      SumI4OutMin	      "[]"
	      SumI4OutMax	      "[]"
	      SumDOutDataTypeStr      "Inherit: Inherit via internal rule"
	      SumDOutMin	      "[]"
	      SumDOutMax	      "[]"
	      SumAccumDataTypeStr     "Inherit: Inherit via internal rule"
	      SumI1AccumDataTypeStr   "Inherit: Inherit via internal rule"
	      SumI2AccumDataTypeStr   "Inherit: Inherit via internal rule"
	      SumI3AccumDataTypeStr   "Inherit: Inherit via internal rule"
	      SumI4AccumDataTypeStr   "Inherit: Inherit via internal rule"
	      SumDAccumDataTypeStr    "Inherit: Inherit via internal rule"
	      DifferentiatorOutDataTypeStr "Inherit: Inherit via internal rule"
	      DifferentiatorOutMin    "[]"
	      DifferentiatorOutMax    "[]"
	      FilterDiffNumProductOutputDataTypeStr "Inherit: Inherit via internal rule"
	      FilterDiffDenProductOutputDataTypeStr "Inherit: Inherit via internal rule"
	      FilterDiffNumAccumDataTypeStr "Inherit: Inherit via internal rule"
	      FilterDiffDenAccumDataTypeStr "Inherit: Inherit via internal rule"
	      FilterDiffOutCoefDataTypeStr "Inherit: Inherit via internal rule"
	      FilterDiffOutCoefMin    "[]"
	      FilterDiffOutCoefMax    "[]"
	      ReciprocalOutDataTypeStr "Inherit: Inherit via internal rule"
	      ReciprocalOutMin	      "[]"
	      ReciprocalOutMax	      "[]"
	      SumDenOutDataTypeStr    "Inherit: Inherit via internal rule"
	      SumDenOutMin	      "[]"
	      SumDenOutMax	      "[]"
	      SumNumOutDataTypeStr    "Inherit: Inherit via internal rule"
	      SumNumOutMin	      "[]"
	      SumNumOutMax	      "[]"
	      SumDenAccumDataTypeStr  "Inherit: Inherit via internal rule"
	      SumNumAccumDataTypeStr  "Inherit: Inherit via internal rule"
	      DivideOutDataTypeStr    "Inherit: Inherit via internal rule"
	      DivideOutMin	      "[]"
	      DivideOutMax	      "[]"
	      IntegratorContinuousStateAttributes "''"
	      IntegratorStateMustResolveToSignalObject off
	      IntegratorRTWStateStorageClass "Auto"
	      FilterContinuousStateAttributes "''"
	      FilterStateMustResolveToSignalObject off
	      FilterRTWStateStorageClass "Auto"
	      ParallelPVariant	      "InternalParameters"
	      IdealPVariant	      "Disabled"
	      IVariant		      "InternalParameters"
	      DVariant		      "Disabled"
	      IntegratorVariant	      "Discrete"
	      SatVariant	      "Disabled"
	      AWVariant		      "Passthrough"
	      PCopyVariant	      "Disabled"
	      TRVariant		      "Disabled"
	      FdbkBlocksVariant	      "Forward"
	      IdealPFdbkVariant	      "Disabled"
	      SatFdbkVariant	      "Disabled"
	      DerivativeFilterVariant "Disabled"
	      NVariant		      "Disabled"
	      NCopyVariant	      "Disabled_SignalSpec"
	      FilterICVariant	      "Disabled"
	      IntegratorICVariant     "InternalICs"
	      ExternalResetVariant    "Disabled"
	      TRSumVariant	      "Passthrough"
	      SumFdbkVariant	      "Disabled"
	      SumVariant	      "Sum_PI"
	      InitialConditionSetting "Auto"
	    }
	    Block {
	      BlockType		      Reference
	      Name		      "Discrete PID Controller1"
	      SID		      "3072"
	      Ports		      [1, 1]
	      Position		      [205, 337, 245, 373]
	      ZOrder		      -14
	      LibraryVersion	      "1.444"
	      SourceBlock	      "simulink/Continuous/PID Controller"
	      SourceType	      "PID 1dof"
	      SourceProductName	      "Simulink"
	      SourceProductBaseCode   "SL"
	      ContentPreviewEnabled   off
	      Controller	      "PI"
	      Form		      "Parallel"
	      TimeDomain	      "Discrete-time"
	      SampleTime	      "5e-6"
	      IntegratorMethod	      "Forward Euler"
	      FilterMethod	      "Forward Euler"
	      ControllerParametersSource "internal"
	      P			      "10"
	      I			      "100"
	      D			      "0"
	      UseFilter		      on
	      N			      "100"
	      TunerSelectOption	      "Transfer Function Based (PID Tuner App)"
	      ZeroCross		      on
	      InitialConditionSource  "internal"
	      InitialConditionForIntegrator "0"
	      InitialConditionForFilter	"0"
	      DifferentiatorICPrevScaledInput "0"
	      ExternalReset	      "none"
	      IgnoreLimit	      off
	      TrackingMode	      off
	      Kt		      "1"
	      LimitOutput	      off
	      UpperSaturationLimit    "inf"
	      LowerSaturationLimit    "-inf"
	      LinearizeAsGain	      off
	      AntiWindupMode	      "none"
	      Kb		      "1"
	      RndMeth		      "Floor"
	      SaturateOnIntegerOverflow	off
	      LockScale		      off
	      PGainOutDataTypeStr     "Inherit: Inherit via internal rule"
	      PProdOutDataTypeStr     "Inherit: Inherit via internal rule"
	      POutMin		      "[]"
	      POutMax		      "[]"
	      IGainOutDataTypeStr     "Inherit: Inherit via internal rule"
	      IProdOutDataTypeStr     "Inherit: Inherit via internal rule"
	      IOutMin		      "[]"
	      IOutMax		      "[]"
	      DGainOutDataTypeStr     "Inherit: Inherit via internal rule"
	      DProdOutDataTypeStr     "Inherit: Inherit via internal rule"
	      DOutMin		      "[]"
	      DOutMax		      "[]"
	      NGainOutDataTypeStr     "Inherit: Inherit via internal rule"
	      NProdOutDataTypeStr     "Inherit: Inherit via internal rule"
	      NOutMin		      "[]"
	      NOutMax		      "[]"
	      SumOutDataTypeStr	      "Inherit: Inherit via internal rule"
	      SumOutMin		      "[]"
	      SumOutMax		      "[]"
	      SaturationOutDataTypeStr "Inherit: Same as input"
	      SaturationOutMin	      "[]"
	      SaturationOutMax	      "[]"
	      PParamDataTypeStr	      "Inherit: Inherit via internal rule"
	      PParamMin		      "[]"
	      PParamMax		      "[]"
	      IParamDataTypeStr	      "Inherit: Inherit via internal rule"
	      IParamMin		      "[]"
	      IParamMax		      "[]"
	      DParamDataTypeStr	      "Inherit: Inherit via internal rule"
	      DParamMin		      "[]"
	      DParamMax		      "[]"
	      NParamDataTypeStr	      "Inherit: Inherit via internal rule"
	      NParamMin		      "[]"
	      NParamMax		      "[]"
	      KbParamDataTypeStr      "Inherit: Inherit via internal rule"
	      KbParamMin	      "[]"
	      KbParamMax	      "[]"
	      KtParamDataTypeStr      "Inherit: Inherit via internal rule"
	      KtParamMin	      "[]"
	      KtParamMax	      "[]"
	      KbOutDataTypeStr	      "Inherit: Inherit via internal rule"
	      KbOutMin		      "[]"
	      KbOutMax		      "[]"
	      KtOutDataTypeStr	      "Inherit: Inherit via internal rule"
	      KtOutMin		      "[]"
	      KtOutMax		      "[]"
	      IntegratorOutDataTypeStr "Inherit: Inherit via internal rule"
	      IntegratorOutMin	      "[]"
	      IntegratorOutMax	      "[]"
	      FilterOutDataTypeStr    "Inherit: Inherit via internal rule"
	      FilterOutMin	      "[]"
	      FilterOutMax	      "[]"
	      SumI1OutDataTypeStr     "Inherit: Inherit via internal rule"
	      SumI1OutMin	      "[]"
	      SumI1OutMax	      "[]"
	      SumI2OutDataTypeStr     "Inherit: Inherit via internal rule"
	      SumI2OutMin	      "[]"
	      SumI2OutMax	      "[]"
	      SumI3OutDataTypeStr     "Inherit: Inherit via internal rule"
	      SumI3OutMin	      "[]"
	      SumI3OutMax	      "[]"
	      SumI4OutDataTypeStr     "Inherit: Inherit via internal rule"
	      SumI4OutMin	      "[]"
	      SumI4OutMax	      "[]"
	      SumDOutDataTypeStr      "Inherit: Inherit via internal rule"
	      SumDOutMin	      "[]"
	      SumDOutMax	      "[]"
	      SumAccumDataTypeStr     "Inherit: Inherit via internal rule"
	      SumI1AccumDataTypeStr   "Inherit: Inherit via internal rule"
	      SumI2AccumDataTypeStr   "Inherit: Inherit via internal rule"
	      SumI3AccumDataTypeStr   "Inherit: Inherit via internal rule"
	      SumI4AccumDataTypeStr   "Inherit: Inherit via internal rule"
	      SumDAccumDataTypeStr    "Inherit: Inherit via internal rule"
	      DifferentiatorOutDataTypeStr "Inherit: Inherit via internal rule"
	      DifferentiatorOutMin    "[]"
	      DifferentiatorOutMax    "[]"
	      FilterDiffNumProductOutputDataTypeStr "Inherit: Inherit via internal rule"
	      FilterDiffDenProductOutputDataTypeStr "Inherit: Inherit via internal rule"
	      FilterDiffNumAccumDataTypeStr "Inherit: Inherit via internal rule"
	      FilterDiffDenAccumDataTypeStr "Inherit: Inherit via internal rule"
	      FilterDiffOutCoefDataTypeStr "Inherit: Inherit via internal rule"
	      FilterDiffOutCoefMin    "[]"
	      FilterDiffOutCoefMax    "[]"
	      ReciprocalOutDataTypeStr "Inherit: Inherit via internal rule"
	      ReciprocalOutMin	      "[]"
	      ReciprocalOutMax	      "[]"
	      SumDenOutDataTypeStr    "Inherit: Inherit via internal rule"
	      SumDenOutMin	      "[]"
	      SumDenOutMax	      "[]"
	      SumNumOutDataTypeStr    "Inherit: Inherit via internal rule"
	      SumNumOutMin	      "[]"
	      SumNumOutMax	      "[]"
	      SumDenAccumDataTypeStr  "Inherit: Inherit via internal rule"
	      SumNumAccumDataTypeStr  "Inherit: Inherit via internal rule"
	      DivideOutDataTypeStr    "Inherit: Inherit via internal rule"
	      DivideOutMin	      "[]"
	      DivideOutMax	      "[]"
	      IntegratorContinuousStateAttributes "''"
	      IntegratorStateMustResolveToSignalObject off
	      IntegratorRTWStateStorageClass "Auto"
	      FilterContinuousStateAttributes "''"
	      FilterStateMustResolveToSignalObject off
	      FilterRTWStateStorageClass "Auto"
	      ParallelPVariant	      "InternalParameters"
	      IdealPVariant	      "Disabled"
	      IVariant		      "InternalParameters"
	      DVariant		      "Disabled"
	      IntegratorVariant	      "Discrete"
	      SatVariant	      "Disabled"
	      AWVariant		      "Passthrough"
	      PCopyVariant	      "Disabled"
	      TRVariant		      "Disabled"
	      FdbkBlocksVariant	      "Forward"
	      IdealPFdbkVariant	      "Disabled"
	      SatFdbkVariant	      "Disabled"
	      DerivativeFilterVariant "Disabled"
	      NVariant		      "Disabled"
	      NCopyVariant	      "Disabled_SignalSpec"
	      FilterICVariant	      "Disabled"
	      IntegratorICVariant     "InternalICs"
	      ExternalResetVariant    "Disabled"
	      TRSumVariant	      "Passthrough"
	      SumFdbkVariant	      "Disabled"
	      SumVariant	      "Sum_PI"
	      InitialConditionSetting "Auto"
	    }
	    Block {
	      BlockType		      Gain
	      Name		      "Gain"
	      SID		      "3073"
	      Position		      [250, 25, 280, 55]
	      ZOrder		      -15
	      Gain		      "1500e-6"
	      ParamDataTypeStr	      "Inherit: Inherit via internal rule"
	      OutDataTypeStr	      "Inherit: Inherit via internal rule"
	      SaturateOnIntegerOverflow	off
	    }
	    Block {
	      BlockType		      Gain
	      Name		      "Gain1"
	      SID		      "3074"
	      Position		      [500, 25, 530, 55]
	      ZOrder		      -16
	      Gain		      "5"
	      ParamDataTypeStr	      "Inherit: Inherit via internal rule"
	      OutDataTypeStr	      "Inherit: Inherit via internal rule"
	      SaturateOnIntegerOverflow	off
	    }
	    Block {
	      BlockType		      Gain
	      Name		      "Gain2"
	      SID		      "3075"
	      Position		      [510, 290, 540, 320]
	      ZOrder		      -17
	      Gain		      "5"
	      ParamDataTypeStr	      "Inherit: Inherit via internal rule"
	      OutDataTypeStr	      "Inherit: Inherit via internal rule"
	      SaturateOnIntegerOverflow	off
	    }
	    Block {
	      BlockType		      Gain
	      Name		      "Gain3"
	      SID		      "3076"
	      Position		      [260, 435, 290, 465]
	      ZOrder		      -18
	      Gain		      "1500e-6"
	      ParamDataTypeStr	      "Inherit: Inherit via internal rule"
	      OutDataTypeStr	      "Inherit: Inherit via internal rule"
	      SaturateOnIntegerOverflow	off
	    }
	    Block {
	      BlockType		      Math
	      Name		      "Math\nFunction1"
	      SID		      "3077"
	      Ports		      [2, 1]
	      Position		      [810, 447, 840, 478]
	      ZOrder		      13
	      Operator		      "mod"
	      SampleTime	      "5e-6"
	    }
	    Block {
	      BlockType		      Memory
	      Name		      "Memory"
	      SID		      "3078"
	      Position		      [605, 70, 635, 100]
	      ZOrder		      -19
	    }
	    Block {
	      BlockType		      Memory
	      Name		      "Memory1"
	      SID		      "3079"
	      Position		      [605, 250, 635, 280]
	      ZOrder		      -20
	    }
	    Block {
	      BlockType		      Mux
	      Name		      "Mux"
	      SID		      "3080"
	      Ports		      [3, 1]
	      Position		      [730, 142, 735, 268]
	      ZOrder		      -21
	      ShowName		      off
	      Inputs		      "3"
	      DisplayOption	      "bar"
	    }
	    Block {
	      BlockType		      Mux
	      Name		      "Mux2"
	      SID		      "3081"
	      Ports		      [2, 1]
	      Position		      [1015, 486, 1020, 524]
	      ZOrder		      12
	      ShowName		      off
	      Inputs		      "2"
	      DisplayOption	      "bar"
	    }
	    Block {
	      BlockType		      Reference
	      Name		      "PWM Generator"
	      SID		      "3082"
	      Ports		      [1, 1]
	      Position		      [935, 196, 1045, 244]
	      ZOrder		      -22
	      LibraryVersion	      "1.676"
	      FontName		      "Verdana"
	      FontSize		      11
	      SourceBlock	      "powerlib_extras/Control \nBlocks/PWM Generator"
	      SourceType	      "PWM Generator"
	      ContentPreviewEnabled   off
	      GeneratorMode	      "3-arm  bridge (6 pulses)"
	      Fc		      "20000"
	      Internal		      off
	      mIndex		      "0.4"
	      Freq		      "60"
	      Phase		      "0"
	    }
	    Block {
	      BlockType		      Product
	      Name		      "Product"
	      SID		      "3083"
	      Ports		      [2, 1]
	      Position		      [225, 162, 255, 193]
	      ZOrder		      -23
	      InputSameDT	      off
	      OutDataTypeStr	      "Inherit: Inherit via internal rule"
	      SaturateOnIntegerOverflow	off
	    }
	    Block {
	      BlockType		      Product
	      Name		      "Product1"
	      SID		      "3084"
	      Ports		      [2, 1]
	      Position		      [290, 207, 320, 238]
	      ZOrder		      -24
	      BlockMirror	      on
	      NamePlacement	      "alternate"
	      InputSameDT	      off
	      OutDataTypeStr	      "Inherit: Inherit via internal rule"
	      SaturateOnIntegerOverflow	off
	    }
	    Block {
	      BlockType		      Product
	      Name		      "Product2"
	      SID		      "3085"
	      Ports		      [2, 1]
	      Position		      [225, 262, 255, 293]
	      ZOrder		      -25
	      InputSameDT	      off
	      OutDataTypeStr	      "Inherit: Inherit via internal rule"
	      SaturateOnIntegerOverflow	off
	    }
	    Block {
	      BlockType		      Scope
	      Name		      "Scope"
	      SID		      "3086"
	      Ports		      [1]
	      Position		      [1085, 334, 1115, 366]
	      ZOrder		      -26
	      ScopeSpecificationString "C++SS(StrPVP('Open','off'),StrPVP('TimeRange','auto'),StrPVP('TickLabels','OneTimeTic"
	      "k'),StrPVP('ShowLegends','off'),StrPVP('LimitDataPoints','on'),StrPVP('MaxDataPoints','5000'),StrPVP('SaveToWor"
	      "kspace','off'),StrPVP('SaveName','ScopeData2'),StrPVP('YMin','-1250'),StrPVP('YMax','1500'),StrPVP('BlockParamS"
	      "ampleInput','off'),StrPVP('BlockParamSampleTime','-1'),StrPVP('ZoomMode','on'),StrPVP('Grid','on'),StrPVP('Data"
	      "Format','StructureWithTime'),StrPVP('Decimation','1'),MxPVP('AxesTitles',53,'struct(''axes1'',''%<SignalLabel>'"
	      "')'),MxPVP('ScopeGraphics',56,'struct(''FigureColor'',''[0.156862745098039 0.156862745098039 0.156862745098039]"
	      "'',''AxesColor'',''[0 0 0]'',''AxesTickColor'',''[0.686274509803922 0.686274509803922 0.686274509803922]'',''Li"
	      "neColors'',''[1 1 0;1 0 1;0 1 1;1 0 0;0 1 0;0 0 1]'',''LineStyles'',''-|-|-|-|-|-'',''LineWidths'',''[0.5 0.5 0"
	      ".5 0.5 0.5 0.5]'',''MarkerStyles'',''none|none|none|none|none|none'')'),StrPVP('Location','[388 346 1536 879]')"
	      ")"
	      NumInputPorts	      "1"
	      Floating		      off
	    }
	    Block {
	      BlockType		      Sum
	      Name		      "Sum"
	      SID		      "3087"
	      Ports		      [2, 1]
	      Position		      [355, 30, 375, 50]
	      ZOrder		      -27
	      ShowName		      off
	      IconShape		      "round"
	      Inputs		      "|++"
	      InputSameDT	      off
	      OutDataTypeStr	      "Inherit: Inherit via internal rule"
	      SaturateOnIntegerOverflow	off
	    }
	    Block {
	      BlockType		      Sum
	      Name		      "Sum1"
	      SID		      "3088"
	      Ports		      [2, 1]
	      Position		      [420, 30, 440, 50]
	      ZOrder		      -28
	      ShowName		      off
	      IconShape		      "round"
	      Inputs		      "|+-"
	      InputSameDT	      off
	      OutDataTypeStr	      "Inherit: Inherit via internal rule"
	      SaturateOnIntegerOverflow	off
	    }
	    Block {
	      BlockType		      Sum
	      Name		      "Sum2"
	      SID		      "3089"
	      Ports		      [2, 1]
	      Position		      [110, 85, 130, 105]
	      ZOrder		      -29
	      ShowName		      off
	      IconShape		      "round"
	      Inputs		      "|+-"
	      InputSameDT	      off
	      OutDataTypeStr	      "Inherit: Inherit via internal rule"
	      SaturateOnIntegerOverflow	off
	    }
	    Block {
	      BlockType		      Sum
	      Name		      "Sum3"
	      SID		      "3090"
	      Ports		      [2, 1]
	      Position		      [310, 85, 330, 105]
	      ZOrder		      -30
	      ShowName		      off
	      IconShape		      "round"
	      Inputs		      "|+-"
	      InputSameDT	      off
	      OutDataTypeStr	      "Inherit: Inherit via internal rule"
	      SaturateOnIntegerOverflow	off
	    }
	    Block {
	      BlockType		      Sum
	      Name		      "Sum4"
	      SID		      "3091"
	      Ports		      [2, 1]
	      Position		      [140, 345, 160, 365]
	      ZOrder		      -31
	      ShowName		      off
	      IconShape		      "round"
	      Inputs		      "|+-"
	      InputSameDT	      off
	      OutDataTypeStr	      "Inherit: Inherit via internal rule"
	      SaturateOnIntegerOverflow	off
	    }
	    Block {
	      BlockType		      Sum
	      Name		      "Sum5"
	      SID		      "3092"
	      Ports		      [2, 1]
	      Position		      [320, 295, 340, 315]
	      ZOrder		      -32
	      ShowName		      off
	      IconShape		      "round"
	      Inputs		      "|++"
	      InputSameDT	      off
	      OutDataTypeStr	      "Inherit: Inherit via internal rule"
	      SaturateOnIntegerOverflow	off
	    }
	    Block {
	      BlockType		      Sum
	      Name		      "Sum6"
	      SID		      "3093"
	      Ports		      [2, 1]
	      Position		      [385, 295, 405, 315]
	      ZOrder		      -33
	      ShowName		      off
	      IconShape		      "round"
	      Inputs		      "|++"
	      InputSameDT	      off
	      OutDataTypeStr	      "Inherit: Inherit via internal rule"
	      SaturateOnIntegerOverflow	off
	    }
	    Block {
	      BlockType		      Sum
	      Name		      "Sum7"
	      SID		      "3094"
	      Ports		      [2, 1]
	      Position		      [450, 295, 470, 315]
	      ZOrder		      -34
	      ShowName		      off
	      IconShape		      "round"
	      Inputs		      "|+-"
	      InputSameDT	      off
	      OutDataTypeStr	      "Inherit: Inherit via internal rule"
	      SaturateOnIntegerOverflow	off
	    }
	    Block {
	      BlockType		      Trigonometry
	      Name		      "Trigonometric\nFunction4"
	      SID		      "3095"
	      Ports		      [1, 1]
	      Position		      [945, 450, 975, 480]
	      ZOrder		      11
	      SampleTime	      "5e-6"
	    }
	    Block {
	      BlockType		      Trigonometry
	      Name		      "Trigonometric\nFunction6"
	      SID		      "3096"
	      Ports		      [1, 1]
	      Position		      [945, 525, 975, 555]
	      ZOrder		      10
	      Operator		      "cos"
	    }
	    Block {
	      BlockType		      Reference
	      Name		      "dq0_to_abc\nTransformation"
	      SID		      "3097"
	      Ports		      [2, 1]
	      Position		      [810, 190, 880, 250]
	      ZOrder		      -35
	      LibraryVersion	      "1.676"
	      FontName		      "Verdana"
	      FontSize		      11
	      SourceBlock	      "powerlib_extras/Measurements/dq0_to_abc\nTransformation"
	      SourceType	      "dq0 to abc Transformation"
	      ContentPreviewEnabled   off
	    }
	    Block {
	      BlockType		      Outport
	      Name		      "PWM"
	      SID		      "3098"
	      Position		      [1100, 213, 1130, 227]
	      ZOrder		      -36
	      IconDisplay	      "Port number"
	    }
	    Line {
	      ZOrder		      1
	      SrcBlock		      "Udref"
	      SrcPort		      1
	      Points		      [20, 0]
	      Branch {
		ZOrder			2
		DstBlock		"Sum2"
		DstPort			1
	      }
	      Branch {
		ZOrder			3
		Points			[0, -55]
		DstBlock		"Derivative"
		DstPort			1
	      }
	      Branch {
		ZOrder			4
		Points			[0, 190]
		DstBlock		"Product2"
		DstPort			2
	      }
	    }
	    Line {
	      ZOrder		      5
	      SrcBlock		      "Sum2"
	      SrcPort		      1
	      DstBlock		      "Discrete PID Controller"
	      DstPort		      1
	    }
	    Line {
	      ZOrder		      6
	      SrcBlock		      "Discrete PID Controller"
	      SrcPort		      1
	      DstBlock		      "Sum3"
	      DstPort		      1
	    }
	    Line {
	      ZOrder		      7
	      SrcBlock		      "Derivative"
	      SrcPort		      1
	      DstBlock		      "Gain"
	      DstPort		      1
	    }
	    Line {
	      ZOrder		      8
	      SrcBlock		      "Gain"
	      SrcPort		      1
	      DstBlock		      "Sum"
	      DstPort		      1
	    }
	    Line {
	      ZOrder		      9
	      SrcBlock		      "Sum3"
	      SrcPort		      1
	      Points		      [30, 0]
	      DstBlock		      "Sum"
	      DstPort		      2
	    }
	    Line {
	      ZOrder		      10
	      SrcBlock		      "Sum"
	      SrcPort		      1
	      DstBlock		      "Sum1"
	      DstPort		      1
	    }
	    Line {
	      ZOrder		      11
	      SrcBlock		      "Sum1"
	      SrcPort		      1
	      DstBlock		      "Gain1"
	      DstPort		      1
	    }
	    Line {
	      ZOrder		      12
	      SrcBlock		      "Gain1"
	      SrcPort		      1
	      Points		      [25, 0; 0, 45]
	      DstBlock		      "Memory"
	      DstPort		      1
	    }
	    Line {
	      ZOrder		      13
	      SrcBlock		      "Memory"
	      SrcPort		      1
	      Points		      [35, 0; 0, 80]
	      DstBlock		      "Mux"
	      DstPort		      1
	    }
	    Line {
	      ZOrder		      14
	      SrcBlock		      "Ud"
	      SrcPort		      1
	      Points		      [60, 0]
	      DstBlock		      "Sum2"
	      DstPort		      2
	    }
	    Line {
	      ZOrder		      15
	      SrcBlock		      "Product"
	      SrcPort		      1
	      Points		      [60, 0]
	      DstBlock		      "Sum3"
	      DstPort		      2
	    }
	    Line {
	      ZOrder		      16
	      SrcBlock		      "Icd"
	      SrcPort		      1
	      Points		      [5, 0]
	      DstBlock		      "Sum1"
	      DstPort		      2
	    }
	    Line {
	      ZOrder		      17
	      SrcBlock		      "Product1"
	      SrcPort		      1
	      Points		      [-120, 0]
	      Branch {
		ZOrder			18
		Points			[0, -40]
		DstBlock		"Product"
		DstPort			2
	      }
	      Branch {
		ZOrder			19
		Points			[0, 45]
		DstBlock		"Product2"
		DstPort			1
	      }
	    }
	    Line {
	      ZOrder		      20
	      SrcBlock		      "theta"
	      SrcPort		      1
	      Points		      [-14, 0]
	      Branch {
		ZOrder			21
		Points			[0, 101; 397, 0; 0, 89]
		DstBlock		"Math\nFunction1"
		DstPort			1
	      }
	      Branch {
		ZOrder			22
		Points			[-6, 0; 0, -35]
		DstBlock		"Product1"
		DstPort			2
	      }
	    }
	    Line {
	      ZOrder		      23
	      SrcBlock		      "Uqref"
	      SrcPort		      1
	      Points		      [35, 0]
	      Branch {
		ZOrder			24
		Labels			[1, 0]
		Points			[0, 95]
		DstBlock		"Derivative1"
		DstPort			1
	      }
	      Branch {
		ZOrder			25
		Points			[0, -185]
		DstBlock		"Product"
		DstPort			1
	      }
	      Branch {
		ZOrder			26
		DstBlock		"Sum4"
		DstPort			1
	      }
	    }
	    Line {
	      ZOrder		      27
	      SrcBlock		      "Uq"
	      SrcPort		      1
	      Points		      [90, 0]
	      DstBlock		      "Sum4"
	      DstPort		      2
	    }
	    Line {
	      ZOrder		      28
	      SrcBlock		      "Derivative1"
	      SrcPort		      1
	      DstBlock		      "Gain3"
	      DstPort		      1
	    }
	    Line {
	      ZOrder		      29
	      SrcBlock		      "Sum4"
	      SrcPort		      1
	      DstBlock		      "Discrete PID Controller1"
	      DstPort		      1
	    }
	    Line {
	      ZOrder		      30
	      SrcBlock		      "Discrete PID Controller1"
	      SrcPort		      1
	      Points		      [80, 0]
	      DstBlock		      "Sum5"
	      DstPort		      2
	    }
	    Line {
	      ZOrder		      31
	      SrcBlock		      "Product2"
	      SrcPort		      1
	      Points		      [20, 0; 0, 25]
	      DstBlock		      "Sum5"
	      DstPort		      1
	    }
	    Line {
	      ZOrder		      32
	      SrcBlock		      "Constant"
	      SrcPort		      1
	      DstBlock		      "Product1"
	      DstPort		      1
	    }
	    Line {
	      ZOrder		      33
	      SrcBlock		      "Sum5"
	      SrcPort		      1
	      DstBlock		      "Sum6"
	      DstPort		      1
	    }
	    Line {
	      ZOrder		      34
	      SrcBlock		      "Sum6"
	      SrcPort		      1
	      DstBlock		      "Sum7"
	      DstPort		      1
	    }
	    Line {
	      ZOrder		      35
	      SrcBlock		      "Sum7"
	      SrcPort		      1
	      DstBlock		      "Gain2"
	      DstPort		      1
	    }
	    Line {
	      ZOrder		      36
	      SrcBlock		      "Gain2"
	      SrcPort		      1
	      Points		      [20, 0; 0, -40]
	      DstBlock		      "Memory1"
	      DstPort		      1
	    }
	    Line {
	      ZOrder		      37
	      SrcBlock		      "Memory1"
	      SrcPort		      1
	      Points		      [35, 0; 0, -60]
	      DstBlock		      "Mux"
	      DstPort		      2
	    }
	    Line {
	      ZOrder		      38
	      SrcBlock		      "Constant1"
	      SrcPort		      1
	      Points		      [75, 0]
	      DstBlock		      "Mux"
	      DstPort		      3
	    }
	    Line {
	      ZOrder		      39
	      SrcBlock		      "Gain3"
	      SrcPort		      1
	      Points		      [100, 0]
	      DstBlock		      "Sum6"
	      DstPort		      2
	    }
	    Line {
	      ZOrder		      40
	      SrcBlock		      "Icq"
	      SrcPort		      1
	      Points		      [5, 0]
	      DstBlock		      "Sum7"
	      DstPort		      2
	    }
	    Line {
	      ZOrder		      41
	      SrcBlock		      "Mux"
	      SrcPort		      1
	      DstBlock		      "dq0_to_abc\nTransformation"
	      DstPort		      1
	    }
	    Line {
	      ZOrder		      42
	      SrcBlock		      "Mux2"
	      SrcPort		      1
	      Points		      [9, 0; 0, -150; -254, 0; 0, -120]
	      DstBlock		      "dq0_to_abc\nTransformation"
	      DstPort		      2
	    }
	    Line {
	      ZOrder		      43
	      SrcBlock		      "dq0_to_abc\nTransformation"
	      SrcPort		      1
	      DstBlock		      "PWM Generator"
	      DstPort		      1
	    }
	    Line {
	      ZOrder		      44
	      SrcBlock		      "PWM Generator"
	      SrcPort		      1
	      Points		      [10, 0]
	      Branch {
		ZOrder			45
		DstBlock		"PWM"
		DstPort			1
	      }
	      Branch {
		ZOrder			46
		Points			[0, 130]
		DstBlock		"Scope"
		DstPort			1
	      }
	    }
	    Line {
	      ZOrder		      47
	      SrcBlock		      "Constant6"
	      SrcPort		      1
	      DstBlock		      "Math\nFunction1"
	      DstPort		      2
	    }
	    Line {
	      ZOrder		      48
	      SrcBlock		      "Math\nFunction1"
	      SrcPort		      1
	      Points		      [45, 0]
	      Branch {
		ZOrder			49
		Points			[0, 75]
		DstBlock		"Trigonometric\nFunction6"
		DstPort			1
	      }
	      Branch {
		ZOrder			50
		DstBlock		"Trigonometric\nFunction4"
		DstPort			1
	      }
	    }
	    Line {
	      ZOrder		      51
	      SrcBlock		      "Trigonometric\nFunction4"
	      SrcPort		      1
	      Points		      [20, 0]
	      DstBlock		      "Mux2"
	      DstPort		      1
	    }
	    Line {
	      ZOrder		      52
	      SrcBlock		      "Trigonometric\nFunction6"
	      SrcPort		      1
	      Points		      [10, 0; 0, -25]
	      DstBlock		      "Mux2"
	      DstPort		      2
	    }
	  }
	}
	Block {
	  BlockType		  SubSystem
	  Name			  "Droop2"
	  SID			  "3099"
	  Ports			  [4, 3]
	  Position		  [670, 50, 780, 105]
	  ZOrder		  10372
	  NamePlacement		  "alternate"
	  RequestExecContextInheritance	off
	  System {
	    Name		    "Droop2"
	    Location		    [1913, -7, 4487, 1407]
	    Open		    off
	    PortBlocksUseCompactNotation off
	    SetExecutionDomain	    off
	    ExecutionDomainType	    "Deduce"
	    ModelBrowserVisibility  off
	    ModelBrowserWidth	    200
	    ScreenColor		    "white"
	    PaperOrientation	    "landscape"
	    PaperPositionMode	    "auto"
	    PaperType		    "usletter"
	    PaperUnits		    "inches"
	    TiledPaperMargins	    [0.500000, 0.500000, 0.500000, 0.500000]
	    TiledPageScale	    1
	    ShowPageBoundaries	    off
	    ZoomFactor		    "100"
	    Block {
	      BlockType		      Inport
	      Name		      "P"
	      SID		      "3100"
	      Position		      [355, 273, 385, 287]
	      ZOrder		      -4
	      BlockMirror	      on
	      NamePlacement	      "alternate"
	      IconDisplay	      "Port number"
	    }
	    Block {
	      BlockType		      Inport
	      Name		      "Q"
	      SID		      "3101"
	      Position		      [175, 358, 205, 372]
	      ZOrder		      -5
	      Port		      "2"
	      IconDisplay	      "Port number"
	    }
	    Block {
	      BlockType		      Inport
	      Name		      "��E2"
	      SID		      "3102"
	      Position		      [315, 478, 345, 492]
	      ZOrder		      168
	      Port		      "3"
	      IconDisplay	      "Port number"
	    }
	    Block {
	      BlockType		      Inport
	      Name		      "��f2"
	      SID		      "3103"
	      Position		      [200, 173, 230, 187]
	      ZOrder		      169
	      Port		      "4"
	      IconDisplay	      "Port number"
	    }
	    Block {
	      BlockType		      Sum
	      Name		      "Add"
	      SID		      "3104"
	      Ports		      [2, 1]
	      Position		      [770, 387, 800, 418]
	      ZOrder		      -6
	      Inputs		      "+-"
	      InputSameDT	      off
	      OutDataTypeStr	      "Inherit: Inherit via internal rule"
	      SaturateOnIntegerOverflow	off
	    }
	    Block {
	      BlockType		      Sum
	      Name		      "Add1"
	      SID		      "3105"
	      Ports		      [2, 1]
	      Position		      [770, 467, 800, 498]
	      ZOrder		      -7
	      InputSameDT	      off
	      OutDataTypeStr	      "Inherit: Inherit via internal rule"
	      SaturateOnIntegerOverflow	off
	    }
	    Block {
	      BlockType		      Constant
	      Name		      "Constant"
	      SID		      "3106"
	      Position		      [565, 190, 595, 220]
	      ZOrder		      -8
	      Value		      "2*pi"
	      SampleTime	      "5e-6"
	    }
	    Block {
	      BlockType		      Constant
	      Name		      "Constant1"
	      SID		      "3107"
	      Position		      [625, 395, 655, 425]
	      ZOrder		      -9
	      Value		      "2*pi/3"
	      SampleTime	      "5e-6"
	    }
	    Block {
	      BlockType		      Constant
	      Name		      "Constant2"
	      SID		      "3108"
	      Position		      [625, 475, 655, 505]
	      ZOrder		      -10
	      Value		      "2*pi/3"
	      SampleTime	      "5e-6"
	    }
	    Block {
	      BlockType		      Constant
	      Name		      "Constant3"
	      SID		      "3109"
	      Position		      [20, 125, 50, 155]
	      ZOrder		      32
	      NamePlacement	      "alternate"
	      Value		      "50"
	    }
	    Block {
	      BlockType		      Constant
	      Name		      "Constant5"
	      SID		      "3110"
	      Position		      [215, 430, 245, 460]
	      ZOrder		      30
	      NamePlacement	      "alternate"
	      Value		      "380"
	    }
	    Block {
	      BlockType		      Demux
	      Name		      "Demux"
	      SID		      "3111"
	      Ports		      [1, 3]
	      Position		      [1195, 431, 1200, 469]
	      ZOrder		      -11
	      ShowName		      off
	      Outputs		      "3"
	      DisplayOption	      "bar"
	    }
	    Block {
	      BlockType		      Gain
	      Name		      "Gain"
	      SID		      "3112"
	      Position		      [450, 126, 505, 154]
	      ZOrder		      -12
	      Gain		      "2*pi"
	      ParamDataTypeStr	      "Inherit: Inherit via internal rule"
	      OutDataTypeStr	      "Inherit: Inherit via internal rule"
	      SaturateOnIntegerOverflow	off
	      SampleTime	      "5e-6"
	    }
	    Block {
	      BlockType		      Goto
	      Name		      "Goto"
	      SID		      "3113"
	      Position		      [240, 390, 280, 420]
	      ZOrder		      84
	      GotoTag		      "Q2"
	      TagVisibility	      "global"
	    }
	    Block {
	      BlockType		      Goto
	      Name		      "Goto1"
	      SID		      "3114"
	      Position		      [295, 290, 335, 320]
	      ZOrder		      85
	      GotoTag		      "P2"
	      TagVisibility	      "global"
	    }
	    Block {
	      BlockType		      Goto
	      Name		      "Goto2"
	      SID		      "3115"
	      Position		      [450, 17, 510, 33]
	      ZOrder		      83
	      ShowName		      off
	      GotoTag		      "f2"
	      TagVisibility	      "global"
	    }
	    Block {
	      BlockType		      Goto
	      Name		      "Goto3"
	      SID		      "3116"
	      Position		      [475, 405, 515, 435]
	      ZOrder		      86
	      GotoTag		      "U2"
	      TagVisibility	      "global"
	    }
	    Block {
	      BlockType		      Integrator
	      Name		      "Integrator"
	      SID		      "3117"
	      Ports		      [1, 1]
	      Position		      [565, 125, 595, 155]
	      ZOrder		      -13
	    }
	    Block {
	      BlockType		      Math
	      Name		      "Math\nFunction"
	      SID		      "3118"
	      Ports		      [2, 1]
	      Position		      [655, 132, 685, 163]
	      ZOrder		      -14
	      Operator		      "mod"
	      SampleTime	      "5e-6"
	    }
	    Block {
	      BlockType		      Mux
	      Name		      "Mux"
	      SID		      "3119"
	      Ports		      [2, 1]
	      Position		      [860, 171, 865, 209]
	      ZOrder		      -15
	      ShowName		      off
	      Inputs		      "2"
	      DisplayOption	      "bar"
	    }
	    Block {
	      BlockType		      Mux
	      Name		      "Mux1"
	      SID		      "3120"
	      Ports		      [3, 1]
	      Position		      [1025, 416, 1030, 454]
	      ZOrder		      -16
	      ShowName		      off
	      Inputs		      "3"
	      DisplayOption	      "bar"
	    }
	    Block {
	      BlockType		      Product
	      Name		      "Product"
	      SID		      "3121"
	      Ports		      [2, 1]
	      Position		      [860, 307, 890, 338]
	      ZOrder		      -17
	      InputSameDT	      off
	      OutDataTypeStr	      "Inherit: Inherit via internal rule"
	      SaturateOnIntegerOverflow	off
	    }
	    Block {
	      BlockType		      Product
	      Name		      "Product1"
	      SID		      "3122"
	      Ports		      [2, 1]
	      Position		      [930, 367, 960, 398]
	      ZOrder		      -18
	      InputSameDT	      off
	      OutDataTypeStr	      "Inherit: Inherit via internal rule"
	      SaturateOnIntegerOverflow	off
	    }
	    Block {
	      BlockType		      Product
	      Name		      "Product2"
	      SID		      "3123"
	      Ports		      [2, 1]
	      Position		      [930, 462, 960, 493]
	      ZOrder		      -19
	      InputSameDT	      off
	      OutDataTypeStr	      "Inherit: Inherit via internal rule"
	      SaturateOnIntegerOverflow	off
	    }
	    Block {
	      BlockType		      Sum
	      Name		      "Sum"
	      SID		      "3124"
	      Ports		      [3, 1]
	      Position		      [390, 130, 410, 150]
	      ZOrder		      -20
	      ShowName		      off
	      IconShape		      "round"
	      Inputs		      "|+-+"
	      InputSameDT	      off
	      OutDataTypeStr	      "Inherit: Inherit via internal rule"
	      SaturateOnIntegerOverflow	off
	      SampleTime	      "5e-6"
	    }
	    Block {
	      BlockType		      Sum
	      Name		      "Sum2"
	      SID		      "3125"
	      Ports		      [3, 1]
	      Position		      [385, 355, 405, 375]
	      ZOrder		      -21
	      ShowName		      off
	      IconShape		      "round"
	      Inputs		      "|-++"
	      InputSameDT	      off
	      OutDataTypeStr	      "Inherit: Inherit via internal rule"
	      SaturateOnIntegerOverflow	off
	    }
	    Block {
	      BlockType		      Terminator
	      Name		      "Terminator"
	      SID		      "3126"
	      Position		      [1245, 455, 1265, 475]
	      ZOrder		      -23
	    }
	    Block {
	      BlockType		      Trigonometry
	      Name		      "Trigonometric\nFunction"
	      SID		      "3127"
	      Ports		      [1, 1]
	      Position		      [790, 135, 820, 165]
	      ZOrder		      -24
	      SampleTime	      "5e-6"
	    }
	    Block {
	      BlockType		      Trigonometry
	      Name		      "Trigonometric\nFunction1"
	      SID		      "3128"
	      Ports		      [1, 1]
	      Position		      [790, 210, 820, 240]
	      ZOrder		      -25
	      Operator		      "cos"
	    }
	    Block {
	      BlockType		      Trigonometry
	      Name		      "Trigonometric\nFunction2"
	      SID		      "3129"
	      Ports		      [1, 1]
	      Position		      [790, 270, 820, 300]
	      ZOrder		      -26
	    }
	    Block {
	      BlockType		      Trigonometry
	      Name		      "Trigonometric\nFunction3"
	      SID		      "3130"
	      Ports		      [1, 1]
	      Position		      [835, 390, 865, 420]
	      ZOrder		      -27
	    }
	    Block {
	      BlockType		      Trigonometry
	      Name		      "Trigonometric\nFunction5"
	      SID		      "3131"
	      Ports		      [1, 1]
	      Position		      [835, 470, 865, 500]
	      ZOrder		      -28
	    }
	    Block {
	      BlockType		      Reference
	      Name		      "abc_to_dq0\nTransformation"
	      SID		      "3132"
	      Ports		      [2, 1]
	      Position		      [1080, 420, 1155, 480]
	      ZOrder		      -29
	      LibraryVersion	      "1.676"
	      FontName		      "Verdana"
	      FontSize		      11
	      SourceBlock	      "powerlib_extras/Measurements/abc_to_dq0\nTransformation"
	      SourceType	      "abc to dq0 Transformation"
	      ContentPreviewEnabled   off
	    }
	    Block {
	      BlockType		      Gain
	      Name		      "m"
	      SID		      "3133"
	      Position		      [325, 202, 375, 228]
	      ZOrder		      -31
	      Gain		      "1e-5"
	      ParamDataTypeStr	      "Inherit: Inherit via internal rule"
	      OutDataTypeStr	      "Inherit: Inherit via internal rule"
	      SaturateOnIntegerOverflow	off
	      SampleTime	      "5e-6"
	    }
	    Block {
	      BlockType		      Gain
	      Name		      "n"
	      SID		      "3134"
	      Position		      [270, 350, 335, 380]
	      ZOrder		      -32
	      Gain		      "3e-4"
	      ParamDataTypeStr	      "Inherit: Inherit via internal rule"
	      OutDataTypeStr	      "Inherit: Inherit via internal rule"
	      SaturateOnIntegerOverflow	off
	      SampleTime	      "5e-6"
	    }
	    Block {
	      BlockType		      Outport
	      Name		      "Udref"
	      SID		      "3135"
	      Position		      [1500, 408, 1530, 422]
	      ZOrder		      -33
	      IconDisplay	      "Port number"
	    }
	    Block {
	      BlockType		      Outport
	      Name		      "Uqref"
	      SID		      "3136"
	      Position		      [1500, 453, 1530, 467]
	      ZOrder		      -34
	      Port		      "2"
	      IconDisplay	      "Port number"
	    }
	    Block {
	      BlockType		      Outport
	      Name		      "theta"
	      SID		      "3137"
	      Position		      [985, 88, 1015, 102]
	      ZOrder		      -35
	      Port		      "3"
	      IconDisplay	      "Port number"
	    }
	    Line {
	      ZOrder		      1
	      SrcBlock		      "Sum"
	      SrcPort		      1
	      Points		      [10, 0]
	      Branch {
		ZOrder			2
		DstBlock		"Gain"
		DstPort			1
	      }
	      Branch {
		ZOrder			3
		Points			[0, -115]
		DstBlock		"Goto2"
		DstPort			1
	      }
	    }
	    Line {
	      ZOrder		      4
	      SrcBlock		      "Gain"
	      SrcPort		      1
	      DstBlock		      "Integrator"
	      DstPort		      1
	    }
	    Line {
	      ZOrder		      5
	      SrcBlock		      "Integrator"
	      SrcPort		      1
	      Points		      [20, 0]
	      Branch {
		ZOrder			6
		DstBlock		"Math\nFunction"
		DstPort			1
	      }
	      Branch {
		ZOrder			7
		Points			[0, -45]
		DstBlock		"theta"
		DstPort			1
	      }
	    }
	    Line {
	      ZOrder		      8
	      SrcBlock		      "Constant"
	      SrcPort		      1
	      Points		      [20, 0; 0, -50]
	      DstBlock		      "Math\nFunction"
	      DstPort		      2
	    }
	    Line {
	      ZOrder		      9
	      SrcBlock		      "Math\nFunction"
	      SrcPort		      1
	      Points		      [45, 0]
	      Branch {
		ZOrder			10
		Points			[0, 75]
		Branch {
		  ZOrder		  11
		  DstBlock		  "Trigonometric\nFunction1"
		  DstPort		  1
		}
		Branch {
		  ZOrder		  12
		  Points		  [0, 60]
		  Branch {
		    ZOrder		    13
		    DstBlock		    "Trigonometric\nFunction2"
		    DstPort		    1
		  }
		  Branch {
		    ZOrder		    14
		    Points		    [0, 110]
		    Branch {
		    ZOrder		    15
		    DstBlock		    "Add"
		    DstPort		    1
		    }
		    Branch {
		    ZOrder		    16
		    Points		    [0, 80]
		    DstBlock		    "Add1"
		    DstPort		    1
		    }
		  }
		}
	      }
	      Branch {
		ZOrder			17
		DstBlock		"Trigonometric\nFunction"
		DstPort			1
	      }
	    }
	    Line {
	      ZOrder		      18
	      SrcBlock		      "Trigonometric\nFunction"
	      SrcPort		      1
	      Points		      [20, 0]
	      DstBlock		      "Mux"
	      DstPort		      1
	    }
	    Line {
	      ZOrder		      19
	      SrcBlock		      "Trigonometric\nFunction1"
	      SrcPort		      1
	      Points		      [10, 0; 0, -25]
	      DstBlock		      "Mux"
	      DstPort		      2
	    }
	    Line {
	      ZOrder		      20
	      SrcBlock		      "Mux"
	      SrcPort		      1
	      Points		      [40, 0; 0, 70; 155, 0]
	      DstBlock		      "abc_to_dq0\nTransformation"
	      DstPort		      2
	    }
	    Line {
	      ZOrder		      21
	      SrcBlock		      "Constant3"
	      SrcPort		      1
	      Points		      [324, 0]
	      DstBlock		      "Sum"
	      DstPort		      1
	    }
	    Line {
	      ZOrder		      22
	      SrcBlock		      "m"
	      SrcPort		      1
	      Points		      [-1, 0]
	      DstBlock		      "Sum"
	      DstPort		      2
	    }
	    Line {
	      ZOrder		      23
	      SrcBlock		      "n"
	      SrcPort		      1
	      Points		      [34, 0]
	      DstBlock		      "Sum2"
	      DstPort		      1
	    }
	    Line {
	      ZOrder		      24
	      SrcBlock		      "Constant5"
	      SrcPort		      1
	      Points		      [124, 0]
	      DstBlock		      "Sum2"
	      DstPort		      2
	    }
	    Line {
	      ZOrder		      25
	      SrcBlock		      "Sum2"
	      SrcPort		      1
	      Points		      [21, 0]
	      Branch {
		ZOrder			26
		Points			[0, 55]
		DstBlock		"Goto3"
		DstPort			1
	      }
	      Branch {
		ZOrder			27
		Points			[384, 0]
		Branch {
		  ZOrder		  28
		  Points		  [0, -35]
		  DstBlock		  "Product"
		  DstPort		  2
		}
		Branch {
		  ZOrder		  29
		  Points		  [0, 10; 75, 0]
		  Branch {
		    ZOrder		    30
		    DstBlock		    "Product1"
		    DstPort		    1
		  }
		  Branch {
		    ZOrder		    31
		    Points		    [0, 95]
		    DstBlock		    "Product2"
		    DstPort		    1
		  }
		}
	      }
	    }
	    Line {
	      ZOrder		      32
	      SrcBlock		      "Trigonometric\nFunction2"
	      SrcPort		      1
	      Points		      [20, 0]
	      DstBlock		      "Product"
	      DstPort		      1
	    }
	    Line {
	      ZOrder		      33
	      SrcBlock		      "Constant1"
	      SrcPort		      1
	      DstBlock		      "Add"
	      DstPort		      2
	    }
	    Line {
	      ZOrder		      34
	      SrcBlock		      "Constant2"
	      SrcPort		      1
	      DstBlock		      "Add1"
	      DstPort		      2
	    }
	    Line {
	      ZOrder		      35
	      SrcBlock		      "Add"
	      SrcPort		      1
	      DstBlock		      "Trigonometric\nFunction3"
	      DstPort		      1
	    }
	    Line {
	      ZOrder		      36
	      SrcBlock		      "Add1"
	      SrcPort		      1
	      DstBlock		      "Trigonometric\nFunction5"
	      DstPort		      1
	    }
	    Line {
	      ZOrder		      37
	      SrcBlock		      "Trigonometric\nFunction3"
	      SrcPort		      1
	      Points		      [40, 0; 0, -15]
	      DstBlock		      "Product1"
	      DstPort		      2
	    }
	    Line {
	      ZOrder		      38
	      SrcBlock		      "Trigonometric\nFunction5"
	      SrcPort		      1
	      DstBlock		      "Product2"
	      DstPort		      2
	    }
	    Line {
	      ZOrder		      39
	      SrcBlock		      "Product"
	      SrcPort		      1
	      Points		      [115, 0]
	      DstBlock		      "Mux1"
	      DstPort		      1
	    }
	    Line {
	      ZOrder		      40
	      SrcBlock		      "Product1"
	      SrcPort		      1
	      Points		      [30, 0; 0, 50]
	      DstBlock		      "Mux1"
	      DstPort		      2
	    }
	    Line {
	      ZOrder		      41
	      SrcBlock		      "Product2"
	      SrcPort		      1
	      Points		      [20, 0; 0, -35]
	      DstBlock		      "Mux1"
	      DstPort		      3
	    }
	    Line {
	      ZOrder		      42
	      SrcBlock		      "Mux1"
	      SrcPort		      1
	      DstBlock		      "abc_to_dq0\nTransformation"
	      DstPort		      1
	    }
	    Line {
	      ZOrder		      43
	      SrcBlock		      "abc_to_dq0\nTransformation"
	      SrcPort		      1
	      DstBlock		      "Demux"
	      DstPort		      1
	    }
	    Line {
	      ZOrder		      44
	      SrcBlock		      "Demux"
	      SrcPort		      3
	      Points		      [10, 0; 0, 5]
	      DstBlock		      "Terminator"
	      DstPort		      1
	    }
	    Line {
	      ZOrder		      45
	      SrcBlock		      "P"
	      SrcPort		      1
	      Points		      [-70, 0]
	      Branch {
		ZOrder			46
		Points			[0, -65]
		DstBlock		"m"
		DstPort			1
	      }
	      Branch {
		ZOrder			47
		DstBlock		"Goto1"
		DstPort			1
	      }
	    }
	    Line {
	      ZOrder		      48
	      SrcBlock		      "Q"
	      SrcPort		      1
	      Points		      [9, 0]
	      Branch {
		ZOrder			49
		Points			[0, 40]
		DstBlock		"Goto"
		DstPort			1
	      }
	      Branch {
		ZOrder			50
		DstBlock		"n"
		DstPort			1
	      }
	    }
	    Line {
	      ZOrder		      51
	      SrcBlock		      "Demux"
	      SrcPort		      1
	      Points		      [145, 0; 0, -25]
	      DstBlock		      "Udref"
	      DstPort		      1
	    }
	    Line {
	      ZOrder		      52
	      SrcBlock		      "Demux"
	      SrcPort		      2
	      Points		      [178, 0; 0, 10]
	      DstBlock		      "Uqref"
	      DstPort		      1
	    }
	    Line {
	      ZOrder		      53
	      SrcBlock		      "��E2"
	      SrcPort		      1
	      Points		      [45, 0]
	      DstBlock		      "Sum2"
	      DstPort		      3
	    }
	    Line {
	      ZOrder		      54
	      SrcBlock		      "��f2"
	      SrcPort		      1
	      Points		      [165, 0]
	      DstBlock		      "Sum"
	      DstPort		      3
	    }
	  }
	}
	Block {
	  BlockType		  Reference
	  Name			  "First-Order\nFilter"
	  SID			  "2257"
	  Ports			  [1, 1]
	  Position		  [635, -68, 685, -32]
	  ZOrder		  10367
	  LibraryVersion	  "1.167"
	  FontName		  "Arial"
	  SourceBlock		  "powerlib_meascontrol/Filters/First-Order\nFilter"
	  SourceType		  "First-Order Filter"
	  SourceProductName	  "Simscape Power Systems"
	  SourceProductBaseCode	  "PS"
	  ContentPreviewEnabled	  on
	  FilterType		  "Lowpass"
	  Tc			  "12e-3 "
	  Ts			  "0"
	  Initialize		  on
	  Vac_Init		  "[0, 0, 60]"
	  Vdc_Init		  "0"
	  PlotResponse		  off
	  FreqRange		  "[0,  200,  1]"
	}
	Block {
	  BlockType		  Reference
	  Name			  "First-Order\nFilter1"
	  SID			  "2258"
	  Ports			  [1, 1]
	  Position		  [550, 352, 600, 388]
	  ZOrder		  10368
	  LibraryVersion	  "1.167"
	  FontName		  "Arial"
	  SourceBlock		  "powerlib_meascontrol/Filters/First-Order\nFilter"
	  SourceType		  "First-Order Filter"
	  SourceProductName	  "Simscape Power Systems"
	  SourceProductBaseCode	  "PS"
	  ContentPreviewEnabled	  on
	  FilterType		  "Lowpass"
	  Tc			  "12e-3 "
	  Ts			  "0"
	  Initialize		  on
	  Vac_Init		  "[0, 0, 60]"
	  Vdc_Init		  "0"
	  PlotResponse		  off
	  FreqRange		  "[0,  200,  1]"
	}
	Block {
	  BlockType		  From
	  Name			  "From14"
	  SID			  "3138"
	  Position		  [125, 156, 185, 174]
	  ZOrder		  10379
	  ShowName		  off
	  GotoTag		  "theta2"
	}
	Block {
	  BlockType		  From
	  Name			  "From6"
	  SID			  "3139"
	  Position		  [125, 201, 185, 219]
	  ZOrder		  10375
	  ShowName		  off
	  GotoTag		  "Ioabc2"
	  TagVisibility		  "global"
	}
	Block {
	  BlockType		  From
	  Name			  "From7"
	  SID			  "3140"
	  Position		  [125, 111, 185, 129]
	  ZOrder		  10376
	  ShowName		  off
	  GotoTag		  "Uoabc2"
	  TagVisibility		  "global"
	}
	Block {
	  BlockType		  From
	  Name			  "From9"
	  SID			  "3141"
	  Position		  [125, 66, 185, 84]
	  ZOrder		  10377
	  ShowName		  off
	  GotoTag		  "Icabc2"
	  TagVisibility		  "global"
	}
	Block {
	  BlockType		  Goto
	  Name			  "Goto3"
	  SID			  "3142"
	  Position		  [815, 267, 875, 283]
	  ZOrder		  10378
	  ShowName		  off
	  GotoTag		  "theta2"
	}
	Block {
	  BlockType		  Reference
	  Name			  "On-Off Delay"
	  SID			  "2266"
	  Ports			  [1, 1]
	  Position		  [600, -150, 670, -100]
	  ZOrder		  10361
	  LibraryVersion	  "1.176"
	  SourceBlock		  "peGeneralControl/On-Off Delay"
	  SourceType		  "On-Off Delay"
	  LabelModeActiveChoice	  "Discrete"
	  ContentPreviewEnabled	  on
	  Td_on			  "0.5"
	  Td_off		  "0"
	  IC			  "0"
	  Ts			  "0.001"
	}
	Block {
	  BlockType		  Reference
	  Name			  "On-Off Delay1"
	  SID			  "2267"
	  Ports			  [1, 1]
	  Position		  [530, 445, 600, 495]
	  ZOrder		  10363
	  LibraryVersion	  "1.176"
	  SourceBlock		  "peGeneralControl/On-Off Delay"
	  SourceType		  "On-Off Delay"
	  LabelModeActiveChoice	  "Discrete"
	  ContentPreviewEnabled	  on
	  Td_on			  "0.5"
	  Td_off		  "0"
	  IC			  "0"
	  Ts			  "0.001"
	}
	Block {
	  BlockType		  SubSystem
	  Name			  "PQ computation1"
	  SID			  "3143"
	  Ports			  [4, 8]
	  Position		  [215, 49, 315, 236]
	  ZOrder		  10373
	  NamePlacement		  "alternate"
	  ShowName		  off
	  RequestExecContextInheritance	off
	  System {
	    Name		    "PQ computation1"
	    Location		    [1913, -7, 4487, 1407]
	    Open		    off
	    PortBlocksUseCompactNotation off
	    SetExecutionDomain	    off
	    ExecutionDomainType	    "Deduce"
	    ModelBrowserVisibility  off
	    ModelBrowserWidth	    200
	    ScreenColor		    "white"
	    PaperOrientation	    "landscape"
	    PaperPositionMode	    "auto"
	    PaperType		    "usletter"
	    PaperUnits		    "inches"
	    TiledPaperMargins	    [0.500000, 0.500000, 0.500000, 0.500000]
	    TiledPageScale	    1
	    ShowPageBoundaries	    off
	    ZoomFactor		    "125"
	    Block {
	      BlockType		      Inport
	      Name		      "Icabc"
	      SID		      "3144"
	      Position		      [370, 43, 400, 57]
	      ZOrder		      -1
	      IconDisplay	      "Port number"
	    }
	    Block {
	      BlockType		      Inport
	      Name		      "Uoabc"
	      SID		      "3145"
	      Position		      [370, 198, 400, 212]
	      ZOrder		      -2
	      Port		      "2"
	      IconDisplay	      "Port number"
	    }
	    Block {
	      BlockType		      Inport
	      Name		      "theta"
	      SID		      "3146"
	      Position		      [70, 188, 100, 202]
	      ZOrder		      -3
	      Port		      "3"
	      IconDisplay	      "Port number"
	    }
	    Block {
	      BlockType		      Inport
	      Name		      "Ioabc"
	      SID		      "3147"
	      Position		      [370, 388, 400, 402]
	      ZOrder		      -4
	      Port		      "4"
	      IconDisplay	      "Port number"
	    }
	    Block {
	      BlockType		      Sum
	      Name		      "Add"
	      SID		      "3150"
	      Ports		      [2, 1]
	      Position		      [970, 272, 1000, 303]
	      ZOrder		      -7
	      InputSameDT	      off
	      OutDataTypeStr	      "Inherit: Inherit via internal rule"
	      SaturateOnIntegerOverflow	off
	    }
	    Block {
	      BlockType		      Constant
	      Name		      "Constant6"
	      SID		      "3151"
	      Position		      [20, 250, 50, 280]
	      ZOrder		      14
	      Value		      "2*pi"
	      SampleTime	      "5e-6"
	    }
	    Block {
	      BlockType		      Demux
	      Name		      "Demux"
	      SID		      "3152"
	      Ports		      [1, 3]
	      Position		      [675, 22, 685, 108]
	      ZOrder		      -8
	      ShowName		      off
	      Outputs		      "3"
	      DisplayOption	      "bar"
	    }
	    Block {
	      BlockType		      Demux
	      Name		      "Demux1"
	      SID		      "3153"
	      Ports		      [1, 3]
	      Position		      [675, 177, 685, 263]
	      ZOrder		      -9
	      ShowName		      off
	      Outputs		      "3"
	      DisplayOption	      "bar"
	    }
	    Block {
	      BlockType		      Demux
	      Name		      "Demux2"
	      SID		      "3154"
	      Ports		      [1, 3]
	      Position		      [675, 367, 685, 453]
	      ZOrder		      -10
	      ShowName		      off
	      Outputs		      "3"
	      DisplayOption	      "bar"
	    }
	    Block {
	      BlockType		      Math
	      Name		      "Math\nFunction1"
	      SID		      "3157"
	      Ports		      [2, 1]
	      Position		      [135, 242, 165, 273]
	      ZOrder		      13
	      Operator		      "mod"
	      SampleTime	      "5e-6"
	    }
	    Block {
	      BlockType		      Mux
	      Name		      "Mux2"
	      SID		      "3158"
	      Ports		      [2, 1]
	      Position		      [340, 281, 345, 319]
	      ZOrder		      12
	      ShowName		      off
	      Inputs		      "2"
	      DisplayOption	      "bar"
	    }
	    Block {
	      BlockType		      Product
	      Name		      "Product"
	      SID		      "3159"
	      Ports		      [2, 1]
	      Position		      [870, 242, 900, 273]
	      ZOrder		      -13
	      InputSameDT	      off
	      OutDataTypeStr	      "Inherit: Inherit via internal rule"
	      SaturateOnIntegerOverflow	off
	    }
	    Block {
	      BlockType		      Product
	      Name		      "Product1"
	      SID		      "3160"
	      Ports		      [2, 1]
	      Position		      [870, 302, 900, 333]
	      ZOrder		      -14
	      InputSameDT	      off
	      OutDataTypeStr	      "Inherit: Inherit via internal rule"
	      SaturateOnIntegerOverflow	off
	    }
	    Block {
	      BlockType		      Product
	      Name		      "Product2"
	      SID		      "3161"
	      Ports		      [2, 1]
	      Position		      [870, 417, 900, 448]
	      ZOrder		      -15
	      InputSameDT	      off
	      OutDataTypeStr	      "Inherit: Inherit via internal rule"
	      SaturateOnIntegerOverflow	off
	    }
	    Block {
	      BlockType		      Product
	      Name		      "Product3"
	      SID		      "3162"
	      Ports		      [2, 1]
	      Position		      [870, 467, 900, 498]
	      ZOrder		      -16
	      InputSameDT	      off
	      OutDataTypeStr	      "Inherit: Inherit via internal rule"
	      SaturateOnIntegerOverflow	off
	    }
	    Block {
	      BlockType		      Sum
	      Name		      "Subtract"
	      SID		      "3163"
	      Ports		      [2, 1]
	      Position		      [970, 437, 1000, 468]
	      ZOrder		      -17
	      Inputs		      "+-"
	      InputSameDT	      off
	      OutDataTypeStr	      "Inherit: Inherit via internal rule"
	      SaturateOnIntegerOverflow	off
	    }
	    Block {
	      BlockType		      Terminator
	      Name		      "Terminator1"
	      SID		      "3164"
	      Position		      [715, 85, 735, 105]
	      ZOrder		      -18
	    }
	    Block {
	      BlockType		      Terminator
	      Name		      "Terminator2"
	      SID		      "3165"
	      Position		      [715, 240, 735, 260]
	      ZOrder		      -19
	    }
	    Block {
	      BlockType		      Terminator
	      Name		      "Terminator3"
	      SID		      "3166"
	      Position		      [710, 430, 730, 450]
	      ZOrder		      -20
	    }
	    Block {
	      BlockType		      TransferFcn
	      Name		      "Transfer Fcn1"
	      SID		      "3519"
	      Position		      [1120, 262, 1225, 318]
	      ZOrder		      10367
	      DropShadow	      on
	      ShowName		      off
	      Numerator		      "[31.41]"
	      Denominator	      "[1 31.41]"
	    }
	    Block {
	      BlockType		      TransferFcn
	      Name		      "Transfer Fcn2"
	      SID		      "3520"
	      Position		      [1120, 427, 1225, 483]
	      ZOrder		      10368
	      DropShadow	      on
	      ShowName		      off
	      Numerator		      "[31.41]"
	      Denominator	      "[1 31.41]"
	    }
	    Block {
	      BlockType		      Trigonometry
	      Name		      "Trigonometric\nFunction4"
	      SID		      "3167"
	      Ports		      [1, 1]
	      Position		      [270, 245, 300, 275]
	      ZOrder		      11
	      SampleTime	      "5e-6"
	    }
	    Block {
	      BlockType		      Trigonometry
	      Name		      "Trigonometric\nFunction6"
	      SID		      "3168"
	      Ports		      [1, 1]
	      Position		      [270, 320, 300, 350]
	      ZOrder		      10
	      Operator		      "cos"
	    }
	    Block {
	      BlockType		      Reference
	      Name		      "abc_to_dq0\nTransformation"
	      SID		      "3169"
	      Ports		      [2, 1]
	      Position		      [470, 35, 545, 95]
	      ZOrder		      -21
	      LibraryVersion	      "1.676"
	      FontName		      "Verdana"
	      FontSize		      11
	      SourceBlock	      "powerlib_extras/Measurements/abc_to_dq0\nTransformation"
	      SourceType	      "abc to dq0 Transformation"
	      ContentPreviewEnabled   off
	    }
	    Block {
	      BlockType		      Reference
	      Name		      "abc_to_dq0\nTransformation1"
	      SID		      "3170"
	      Ports		      [2, 1]
	      Position		      [470, 190, 545, 250]
	      ZOrder		      -22
	      LibraryVersion	      "1.676"
	      FontName		      "Verdana"
	      FontSize		      11
	      SourceBlock	      "powerlib_extras/Measurements/abc_to_dq0\nTransformation"
	      SourceType	      "abc to dq0 Transformation"
	      ContentPreviewEnabled   off
	    }
	    Block {
	      BlockType		      Reference
	      Name		      "abc_to_dq0\nTransformation2"
	      SID		      "3171"
	      Ports		      [2, 1]
	      Position		      [470, 380, 545, 440]
	      ZOrder		      -23
	      LibraryVersion	      "1.676"
	      FontName		      "Verdana"
	      FontSize		      11
	      SourceBlock	      "powerlib_extras/Measurements/abc_to_dq0\nTransformation"
	      SourceType	      "abc to dq0 Transformation"
	      ContentPreviewEnabled   off
	    }
	    Block {
	      BlockType		      Outport
	      Name		      "P"
	      SID		      "3172"
	      Position		      [1305, 283, 1335, 297]
	      ZOrder		      -24
	      IconDisplay	      "Port number"
	    }
	    Block {
	      BlockType		      Outport
	      Name		      "Q"
	      SID		      "3173"
	      Position		      [1305, 448, 1335, 462]
	      ZOrder		      -25
	      Port		      "2"
	      IconDisplay	      "Port number"
	    }
	    Block {
	      BlockType		      Outport
	      Name		      "Ud"
	      SID		      "3174"
	      Position		      [930, 183, 960, 197]
	      ZOrder		      -26
	      Port		      "3"
	      IconDisplay	      "Port number"
	    }
	    Block {
	      BlockType		      Outport
	      Name		      "Uq"
	      SID		      "3175"
	      Position		      [930, 213, 960, 227]
	      ZOrder		      -27
	      Port		      "4"
	      IconDisplay	      "Port number"
	    }
	    Block {
	      BlockType		      Outport
	      Name		      "Icd"
	      SID		      "3176"
	      Position		      [835, 28, 865, 42]
	      ZOrder		      -28
	      Port		      "5"
	      IconDisplay	      "Port number"
	    }
	    Block {
	      BlockType		      Outport
	      Name		      "Icq"
	      SID		      "3177"
	      Position		      [835, 58, 865, 72]
	      ZOrder		      -29
	      Port		      "6"
	      IconDisplay	      "Port number"
	    }
	    Block {
	      BlockType		      Outport
	      Name		      "p"
	      SID		      "3511"
	      Position		      [1050, 333, 1080, 347]
	      ZOrder		      10364
	      Port		      "7"
	      IconDisplay	      "Port number"
	    }
	    Block {
	      BlockType		      Outport
	      Name		      "q"
	      SID		      "3512"
	      Position		      [1050, 393, 1080, 407]
	      ZOrder		      10363
	      Port		      "8"
	      IconDisplay	      "Port number"
	    }
	    Line {
	      ZOrder		      1
	      SrcBlock		      "Icabc"
	      SrcPort		      1
	      DstBlock		      "abc_to_dq0\nTransformation"
	      DstPort		      1
	    }
	    Line {
	      ZOrder		      2
	      SrcBlock		      "Uoabc"
	      SrcPort		      1
	      DstBlock		      "abc_to_dq0\nTransformation1"
	      DstPort		      1
	    }
	    Line {
	      ZOrder		      3
	      SrcBlock		      "Ioabc"
	      SrcPort		      1
	      DstBlock		      "abc_to_dq0\nTransformation2"
	      DstPort		      1
	    }
	    Line {
	      ZOrder		      4
	      SrcBlock		      "abc_to_dq0\nTransformation"
	      SrcPort		      1
	      DstBlock		      "Demux"
	      DstPort		      1
	    }
	    Line {
	      ZOrder		      5
	      SrcBlock		      "abc_to_dq0\nTransformation1"
	      SrcPort		      1
	      DstBlock		      "Demux1"
	      DstPort		      1
	    }
	    Line {
	      ZOrder		      6
	      SrcBlock		      "abc_to_dq0\nTransformation2"
	      SrcPort		      1
	      DstBlock		      "Demux2"
	      DstPort		      1
	    }
	    Line {
	      ZOrder		      7
	      SrcBlock		      "Demux1"
	      SrcPort		      1
	      Points		      [50, 0]
	      Branch {
		ZOrder			8
		DstBlock		"Ud"
		DstPort			1
	      }
	      Branch {
		ZOrder			9
		Points			[0, 60]
		Branch {
		  ZOrder		  10
		  DstBlock		  "Product"
		  DstPort		  1
		}
		Branch {
		  ZOrder		  11
		  Points		  [0, 225]
		  DstBlock		  "Product3"
		  DstPort		  1
		}
	      }
	    }
	    Line {
	      ZOrder		      12
	      SrcBlock		      "Demux1"
	      SrcPort		      2
	      Points		      [95, 0]
	      Branch {
		ZOrder			13
		DstBlock		"Uq"
		DstPort			1
	      }
	      Branch {
		ZOrder			14
		Points			[0, 90]
		Branch {
		  ZOrder		  15
		  DstBlock		  "Product1"
		  DstPort		  1
		}
		Branch {
		  ZOrder		  16
		  Points		  [0, 115]
		  DstBlock		  "Product2"
		  DstPort		  1
		}
	      }
	    }
	    Line {
	      ZOrder		      17
	      SrcBlock		      "Demux"
	      SrcPort		      1
	      DstBlock		      "Icd"
	      DstPort		      1
	    }
	    Line {
	      ZOrder		      18
	      SrcBlock		      "Demux"
	      SrcPort		      2
	      DstBlock		      "Icq"
	      DstPort		      1
	    }
	    Line {
	      ZOrder		      19
	      SrcBlock		      "Demux2"
	      SrcPort		      1
	      Points		      [110, 0]
	      Branch {
		ZOrder			20
		Points			[0, -115]
		DstBlock		"Product"
		DstPort			2
	      }
	      Branch {
		ZOrder			21
		Points			[0, 60]
		DstBlock		"Product2"
		DstPort			2
	      }
	    }
	    Line {
	      ZOrder		      22
	      SrcBlock		      "Demux2"
	      SrcPort		      2
	      Points		      [135, 0]
	      Branch {
		ZOrder			23
		Points			[0, -85]
		DstBlock		"Product1"
		DstPort			2
	      }
	      Branch {
		ZOrder			24
		Points			[0, 80]
		DstBlock		"Product3"
		DstPort			2
	      }
	    }
	    Line {
	      ZOrder		      25
	      SrcBlock		      "Product"
	      SrcPort		      1
	      Points		      [25, 0; 0, 20]
	      DstBlock		      "Add"
	      DstPort		      1
	    }
	    Line {
	      ZOrder		      26
	      SrcBlock		      "Product1"
	      SrcPort		      1
	      Points		      [25, 0; 0, -25]
	      DstBlock		      "Add"
	      DstPort		      2
	    }
	    Line {
	      ZOrder		      27
	      SrcBlock		      "Add"
	      SrcPort		      1
	      Points		      [19, 0]
	      Branch {
		ZOrder			79
		DstBlock		"Transfer Fcn1"
		DstPort			1
	      }
	      Branch {
		ZOrder			78
		Points			[0, 50]
		DstBlock		"p"
		DstPort			1
	      }
	    }
	    Line {
	      ZOrder		      77
	      SrcBlock		      "Transfer Fcn1"
	      SrcPort		      1
	      DstBlock		      "P"
	      DstPort		      1
	    }
	    Line {
	      ZOrder		      30
	      SrcBlock		      "Product2"
	      SrcPort		      1
	      Points		      [25, 0; 0, 10]
	      DstBlock		      "Subtract"
	      DstPort		      1
	    }
	    Line {
	      ZOrder		      31
	      SrcBlock		      "Product3"
	      SrcPort		      1
	      Points		      [25, 0; 0, -25]
	      DstBlock		      "Subtract"
	      DstPort		      2
	    }
	    Line {
	      ZOrder		      32
	      SrcBlock		      "Subtract"
	      SrcPort		      1
	      Points		      [21, 0]
	      Branch {
		ZOrder			82
		DstBlock		"Transfer Fcn2"
		DstPort			1
	      }
	      Branch {
		ZOrder			81
		Points			[0, -55]
		DstBlock		"q"
		DstPort			1
	      }
	    }
	    Line {
	      ZOrder		      80
	      SrcBlock		      "Transfer Fcn2"
	      SrcPort		      1
	      DstBlock		      "Q"
	      DstPort		      1
	    }
	    Line {
	      ZOrder		      35
	      SrcBlock		      "Demux"
	      SrcPort		      3
	      DstBlock		      "Terminator1"
	      DstPort		      1
	    }
	    Line {
	      ZOrder		      36
	      SrcBlock		      "Demux1"
	      SrcPort		      3
	      DstBlock		      "Terminator2"
	      DstPort		      1
	    }
	    Line {
	      ZOrder		      37
	      SrcBlock		      "Demux2"
	      SrcPort		      3
	      DstBlock		      "Terminator3"
	      DstPort		      1
	    }
	    Line {
	      ZOrder		      38
	      SrcBlock		      "Constant6"
	      SrcPort		      1
	      DstBlock		      "Math\nFunction1"
	      DstPort		      2
	    }
	    Line {
	      ZOrder		      39
	      SrcBlock		      "Math\nFunction1"
	      SrcPort		      1
	      Points		      [45, 0]
	      Branch {
		ZOrder			40
		Points			[0, 75]
		DstBlock		"Trigonometric\nFunction6"
		DstPort			1
	      }
	      Branch {
		ZOrder			41
		DstBlock		"Trigonometric\nFunction4"
		DstPort			1
	      }
	    }
	    Line {
	      ZOrder		      42
	      SrcBlock		      "Trigonometric\nFunction4"
	      SrcPort		      1
	      Points		      [20, 0]
	      DstBlock		      "Mux2"
	      DstPort		      1
	    }
	    Line {
	      ZOrder		      43
	      SrcBlock		      "Trigonometric\nFunction6"
	      SrcPort		      1
	      Points		      [10, 0; 0, -25]
	      DstBlock		      "Mux2"
	      DstPort		      2
	    }
	    Line {
	      ZOrder		      44
	      SrcBlock		      "theta"
	      SrcPort		      1
	      Points		      [12, 0; 0, 55]
	      DstBlock		      "Math\nFunction1"
	      DstPort		      1
	    }
	    Line {
	      ZOrder		      45
	      SrcBlock		      "Mux2"
	      SrcPort		      1
	      Points		      [74, 0]
	      Branch {
		ZOrder			46
		Points			[0, -65]
		Branch {
		  ZOrder		  47
		  DstBlock		  "abc_to_dq0\nTransformation1"
		  DstPort		  2
		}
		Branch {
		  ZOrder		  48
		  Points		  [0, -155]
		  DstBlock		  "abc_to_dq0\nTransformation"
		  DstPort		  2
		}
	      }
	      Branch {
		ZOrder			49
		Points			[0, 125]
		DstBlock		"abc_to_dq0\nTransformation2"
		DstPort			2
	      }
	    }
	  }
	}
	Block {
	  BlockType		  Step
	  Name			  "Step"
	  SID			  "2303"
	  Position		  [530, -140, 560, -110]
	  ZOrder		  10362
	  Time			  "0.5"
	  SampleTime		  "0"
	}
	Block {
	  BlockType		  Step
	  Name			  "Step1"
	  SID			  "2304"
	  Position		  [460, 455, 490, 485]
	  ZOrder		  10364
	  Time			  "0.5"
	  SampleTime		  "0"
	}
	Block {
	  BlockType		  Switch
	  Name			  "Switch"
	  SID			  "2461"
	  Position		  [800, -145, 850, -105]
	  ZOrder		  10351
	  Criteria		  "u2 > Threshold"
	  InputSameDT		  off
	  SaturateOnIntegerOverflow off
	}
	Block {
	  BlockType		  Switch
	  Name			  "Switch1"
	  SID			  "2462"
	  Position		  [760, 335, 810, 375]
	  ZOrder		  10356
	  Criteria		  "u2 > Threshold"
	  InputSameDT		  off
	  SaturateOnIntegerOverflow off
	}
	Block {
	  BlockType		  SubSystem
	  Name			  "U2"
	  SID			  "2305"
	  Ports			  [2, 1]
	  Position		  [405, -89, 505, -11]
	  ZOrder		  10307
	  RequestExecContextInheritance	off
	  System {
	    Name		    "U2"
	    Location		    [1913, -7, 4487, 1407]
	    Open		    on
	    PortBlocksUseCompactNotation off
	    SetExecutionDomain	    off
	    ExecutionDomainType	    "Deduce"
	    ModelBrowserVisibility  off
	    ModelBrowserWidth	    200
	    ScreenColor		    "white"
	    PaperOrientation	    "landscape"
	    PaperPositionMode	    "auto"
	    PaperType		    "usletter"
	    PaperUnits		    "inches"
	    TiledPaperMargins	    [0.500000, 0.500000, 0.500000, 0.500000]
	    TiledPageScale	    1
	    ShowPageBoundaries	    off
	    ZoomFactor		    "150"
	    Block {
	      BlockType		      Inport
	      Name		      "Q"
	      SID		      "3527"
	      Position		      [820, 358, 850, 372]
	      ZOrder		      10379
	      IconDisplay	      "Port number"
	    }
	    Block {
	      BlockType		      Inport
	      Name		      "q"
	      SID		      "3528"
	      Position		      [820, 433, 850, 447]
	      ZOrder		      10378
	      Port		      "2"
	      IconDisplay	      "Port number"
	    }
	    Block {
	      BlockType		      Gain
	      Name		      "A1"
	      SID		      "2306"
	      Position		      [320, 430, 345, 460]
	      ZOrder		      10373
	      Gain		      "Dis_FlagV"
	      Multiplication	      "Matrix(K*u) (u vector)"
	      ParamDataTypeStr	      "Inherit: Inherit via internal rule"
	      OutDataTypeStr	      "Inherit: Inherit via internal rule"
	      SaturateOnIntegerOverflow	off
	    }
	    Block {
	      BlockType		      Gain
	      Name		      "A12s8"
	      SID		      "2307"
	      Position		      [480, 420, 510, 450]
	      ZOrder		      10372
	      Gain		      "Dis_FlagV"
	      Multiplication	      "Matrix(K*u) (u vector)"
	      ParamDataTypeStr	      "Inherit: Inherit via internal rule"
	      OutDataTypeStr	      "Inherit: Inherit via internal rule"
	      SaturateOnIntegerOverflow	off
	    }
	    Block {
	      BlockType		      Clock
	      Name		      "Clock"
	      SID		      "2308"
	      Position		      [290, 410, 310, 430]
	      ZOrder		      10375
	    }
	    Block {
	      BlockType		      Constant
	      Name		      "Constant5"
	      SID		      "2309"
	      Position		      [520, 247, 550, 263]
	      ZOrder		      10331
	      NamePlacement	      "alternate"
	      Value		      "kv"
	    }
	    Block {
	      BlockType		      From
	      Name		      "From10"
	      SID		      "2313"
	      Position		      [515, 271, 555, 299]
	      ZOrder		      10335
	      GotoTag		      "U1"
	      IconDisplay	      "Signal name"
	      TagVisibility	      "global"
	    }
	    Block {
	      BlockType		      From
	      Name		      "From6"
	      SID		      "2314"
	      Position		      [515, 361, 555, 389]
	      ZOrder		      10334
	      GotoTag		      "U2"
	      IconDisplay	      "Signal name"
	      TagVisibility	      "global"
	    }
	    Block {
	      BlockType		      From
	      Name		      "From8"
	      SID		      "2315"
	      Position		      [515, 301, 555, 329]
	      ZOrder		      10333
	      GotoTag		      "U3"
	      IconDisplay	      "Signal name"
	      TagVisibility	      "global"
	    }
	    Block {
	      BlockType		      From
	      Name		      "From9"
	      SID		      "2316"
	      Position		      [515, 331, 555, 359]
	      ZOrder		      10332
	      GotoTag		      "U4"
	      IconDisplay	      "Signal name"
	      TagVisibility	      "global"
	    }
	    Block {
	      BlockType		      Integrator
	      Name		      "Integrator1"
	      SID		      "3548"
	      Ports		      [1, 1]
	      Position		      [955, 344, 985, 386]
	      ZOrder		      10385
	    }
	    Block {
	      BlockType		      SubSystem
	      Name		      "MATLAB Function"
	      SID		      "2318"
	      Ports		      [2, 1]
	      Position		      [365, 409, 435, 456]
	      ZOrder		      10374
	      LibraryVersion	      "1.32"
	      ErrorFcn		      "Stateflow.Translate.translate"
	      PermitHierarchicalResolution "ExplicitOnly"
	      TreatAsAtomicUnit	      on
	      RequestExecContextInheritance off
	      SFBlockType	      "MATLAB Function"
	      System {
		Name			"MATLAB Function"
		Location		[227, 345, 838, 789]
		Open			off
		PortBlocksUseCompactNotation off
		SetExecutionDomain	off
		ExecutionDomainType	"Deduce"
		ModelBrowserVisibility	off
		ModelBrowserWidth	200
		ScreenColor		"white"
		PaperOrientation	"landscape"
		PaperPositionMode	"auto"
		PaperType		"usletter"
		PaperUnits		"inches"
		TiledPaperMargins	[0.500000, 0.500000, 0.500000, 0.500000]
		TiledPageScale		1
		ShowPageBoundaries	off
		ZoomFactor		"100"
		SIDHighWatermark	"21"
		Block {
		  BlockType		  Inport
		  Name			  "time"
		  SID			  "2318::1"
		  Position		  [20, 101, 40, 119]
		  ZOrder		  -1
		  IconDisplay		  "Port number"
		}
		Block {
		  BlockType		  Inport
		  Name			  "random"
		  SID			  "2318::18"
		  Position		  [20, 136, 40, 154]
		  ZOrder		  -2
		  Port			  "2"
		  IconDisplay		  "Port number"
		}
		Block {
		  BlockType		  Demux
		  Name			  " Demux "
		  SID			  "2318::20"
		  Ports			  [1, 1]
		  Position		  [270, 230, 320, 270]
		  ZOrder		  2
		  Outputs		  "1"
		}
		Block {
		  BlockType		  S-Function
		  Name			  " SFunction "
		  SID			  "2318::19"
		  Tag			  "Stateflow S-Function ercikongzhizuixin 49"
		  Ports			  [2, 2]
		  Position		  [180, 100, 230, 160]
		  ZOrder		  1
		  FunctionName		  "sf_sfun"
		  PortCounts		  "[2 2]"
		  SFunctionDeploymentMode off
		  EnableBusSupport	  on
		  SFcnIsStateOwnerBlock	  off
		  Port {
		    PortNumber		    2
		    Name		    "y"
		  }
		}
		Block {
		  BlockType		  Terminator
		  Name			  " Terminator "
		  SID			  "2318::21"
		  Position		  [460, 241, 480, 259]
		  ZOrder		  3
		}
		Block {
		  BlockType		  Outport
		  Name			  "y"
		  SID			  "2318::5"
		  Position		  [460, 101, 480, 119]
		  ZOrder		  -6
		  IconDisplay		  "Port number"
		}
		Line {
		  ZOrder		  1
		  SrcBlock		  "time"
		  SrcPort		  1
		  Points		  [120, 0]
		  DstBlock		  " SFunction "
		  DstPort		  1
		}
		Line {
		  ZOrder		  2
		  SrcBlock		  "random"
		  SrcPort		  1
		  DstBlock		  " SFunction "
		  DstPort		  2
		}
		Line {
		  Name			  "y"
		  ZOrder		  3
		  Labels		  [0, 0]
		  SrcBlock		  " SFunction "
		  SrcPort		  2
		  DstBlock		  "y"
		  DstPort		  1
		}
		Line {
		  ZOrder		  4
		  SrcBlock		  " Demux "
		  SrcPort		  1
		  DstBlock		  " Terminator "
		  DstPort		  1
		}
		Line {
		  ZOrder		  5
		  SrcBlock		  " SFunction "
		  SrcPort		  1
		  DstBlock		  " Demux "
		  DstPort		  1
		}
	      }
	    }
	    Block {
	      BlockType		      SubSystem
	      Name		      "MATLAB Function1"
	      SID		      "2319"
	      Ports		      [7, 2]
	      Position		      [590, 230, 640, 460]
	      ZOrder		      10325
	      LibraryVersion	      "1.32"
	      ErrorFcn		      "Stateflow.Translate.translate"
	      PermitHierarchicalResolution "ExplicitOnly"
	      TreatAsAtomicUnit	      on
	      RequestExecContextInheritance off
	      SFBlockType	      "MATLAB Function"
	      System {
		Name			"MATLAB Function1"
		Location		[227, 345, 838, 789]
		Open			off
		PortBlocksUseCompactNotation off
		SetExecutionDomain	off
		ExecutionDomainType	"Deduce"
		ModelBrowserVisibility	off
		ModelBrowserWidth	200
		ScreenColor		"white"
		PaperOrientation	"landscape"
		PaperPositionMode	"auto"
		PaperType		"usletter"
		PaperUnits		"inches"
		TiledPaperMargins	[0.500000, 0.500000, 0.500000, 0.500000]
		TiledPageScale		1
		ShowPageBoundaries	off
		ZoomFactor		"100"
		SIDHighWatermark	"37"
		Block {
		  BlockType		  Inport
		  Name			  "k"
		  SID			  "2319::34"
		  Position		  [20, 101, 40, 119]
		  ZOrder		  7
		  IconDisplay		  "Port number"
		}
		Block {
		  BlockType		  Inport
		  Name			  "u1"
		  SID			  "2319::18"
		  Position		  [20, 136, 40, 154]
		  ZOrder		  -2
		  Port			  "2"
		  IconDisplay		  "Port number"
		}
		Block {
		  BlockType		  Inport
		  Name			  "u2"
		  SID			  "2319::19"
		  Position		  [20, 171, 40, 189]
		  ZOrder		  -3
		  Port			  "3"
		  IconDisplay		  "Port number"
		}
		Block {
		  BlockType		  Inport
		  Name			  "u3"
		  SID			  "2319::20"
		  Position		  [20, 206, 40, 224]
		  ZOrder		  -4
		  Port			  "4"
		  IconDisplay		  "Port number"
		}
		Block {
		  BlockType		  Inport
		  Name			  "x"
		  SID			  "2319::23"
		  Position		  [20, 246, 40, 264]
		  ZOrder		  -7
		  Port			  "5"
		  IconDisplay		  "Port number"
		}
		Block {
		  BlockType		  Inport
		  Name			  "q2k"
		  SID			  "2319::27"
		  Position		  [20, 281, 40, 299]
		  ZOrder		  -1
		  Port			  "6"
		  IconDisplay		  "Port number"
		}
		Block {
		  BlockType		  Inport
		  Name			  "w1"
		  SID			  "2319::36"
		  Position		  [20, 316, 40, 334]
		  ZOrder		  8
		  Port			  "7"
		  IconDisplay		  "Port number"
		}
		Block {
		  BlockType		  Demux
		  Name			  " Demux "
		  SID			  "2319::32"
		  Ports			  [1, 1]
		  Position		  [270, 230, 320, 270]
		  ZOrder		  5
		  Outputs		  "1"
		}
		Block {
		  BlockType		  S-Function
		  Name			  " SFunction "
		  SID			  "2319::31"
		  Tag			  "Stateflow S-Function ercikongzhizuixin 50"
		  Ports			  [7, 3]
		  Position		  [180, 115, 230, 275]
		  ZOrder		  4
		  FunctionName		  "sf_sfun"
		  PortCounts		  "[7 3]"
		  SFunctionDeploymentMode off
		  EnableBusSupport	  on
		  SFcnIsStateOwnerBlock	  off
		  Port {
		    PortNumber		    2
		    Name		    "x2dot"
		  }
		  Port {
		    PortNumber		    3
		    Name		    "qx2"
		  }
		}
		Block {
		  BlockType		  Terminator
		  Name			  " Terminator "
		  SID			  "2319::33"
		  Position		  [460, 241, 480, 259]
		  ZOrder		  6
		}
		Block {
		  BlockType		  Outport
		  Name			  "x2dot"
		  SID			  "2319::5"
		  Position		  [460, 101, 480, 119]
		  ZOrder		  -12
		  IconDisplay		  "Port number"
		}
		Block {
		  BlockType		  Outport
		  Name			  "qx2"
		  SID			  "2319::25"
		  Position		  [460, 136, 480, 154]
		  ZOrder		  -13
		  Port			  "2"
		  IconDisplay		  "Port number"
		}
		Line {
		  ZOrder		  1
		  SrcBlock		  "k"
		  SrcPort		  1
		  DstBlock		  " SFunction "
		  DstPort		  1
		}
		Line {
		  ZOrder		  2
		  SrcBlock		  "u1"
		  SrcPort		  1
		  DstBlock		  " SFunction "
		  DstPort		  2
		}
		Line {
		  ZOrder		  3
		  SrcBlock		  "u2"
		  SrcPort		  1
		  DstBlock		  " SFunction "
		  DstPort		  3
		}
		Line {
		  ZOrder		  4
		  SrcBlock		  "u3"
		  SrcPort		  1
		  DstBlock		  " SFunction "
		  DstPort		  4
		}
		Line {
		  ZOrder		  5
		  SrcBlock		  "x"
		  SrcPort		  1
		  DstBlock		  " SFunction "
		  DstPort		  5
		}
		Line {
		  ZOrder		  6
		  SrcBlock		  "q2k"
		  SrcPort		  1
		  DstBlock		  " SFunction "
		  DstPort		  6
		}
		Line {
		  ZOrder		  7
		  SrcBlock		  "w1"
		  SrcPort		  1
		  DstBlock		  " SFunction "
		  DstPort		  7
		}
		Line {
		  Name			  "x2dot"
		  ZOrder		  8
		  Labels		  [0, 0]
		  SrcBlock		  " SFunction "
		  SrcPort		  2
		  DstBlock		  "x2dot"
		  DstPort		  1
		}
		Line {
		  Name			  "qx2"
		  ZOrder		  9
		  Labels		  [0, 0]
		  SrcBlock		  " SFunction "
		  SrcPort		  3
		  DstBlock		  "qx2"
		  DstPort		  1
		}
		Line {
		  ZOrder		  10
		  SrcBlock		  " Demux "
		  SrcPort		  1
		  DstBlock		  " Terminator "
		  DstPort		  1
		}
		Line {
		  ZOrder		  11
		  SrcBlock		  " SFunction "
		  SrcPort		  1
		  DstBlock		  " Demux "
		  DstPort		  1
		}
	      }
	    }
	    Block {
	      BlockType		      SubSystem
	      Name		      "MATLAB Function2"
	      SID		      "3549"
	      Ports		      [3, 1]
	      Position		      [875, 249, 925, 481]
	      ZOrder		      10384
	      LibraryVersion	      "1.32"
	      ErrorFcn		      "Stateflow.Translate.translate"
	      PermitHierarchicalResolution "ExplicitOnly"
	      TreatAsAtomicUnit	      on
	      RequestExecContextInheritance off
	      SFBlockType	      "MATLAB Function"
	      System {
		Name			"MATLAB Function2"
		Location		[227, 345, 838, 789]
		Open			off
		PortBlocksUseCompactNotation off
		SetExecutionDomain	off
		ExecutionDomainType	"Deduce"
		ModelBrowserVisibility	off
		ModelBrowserWidth	200
		ScreenColor		"white"
		PaperOrientation	"landscape"
		PaperPositionMode	"auto"
		PaperType		"usletter"
		PaperUnits		"inches"
		TiledPaperMargins	[0.500000, 0.500000, 0.500000, 0.500000]
		TiledPageScale		1
		ShowPageBoundaries	off
		ZoomFactor		"100"
		SIDHighWatermark	"37"
		Block {
		  BlockType		  Inport
		  Name			  "xdao"
		  SID			  "3549::34"
		  Position		  [20, 101, 40, 119]
		  ZOrder		  7
		  IconDisplay		  "Port number"
		}
		Block {
		  BlockType		  Inport
		  Name			  "Q"
		  SID			  "3549::18"
		  Position		  [20, 136, 40, 154]
		  ZOrder		  -2
		  Port			  "2"
		  IconDisplay		  "Port number"
		}
		Block {
		  BlockType		  Inport
		  Name			  "q"
		  SID			  "3549::19"
		  Position		  [20, 171, 40, 189]
		  ZOrder		  -3
		  Port			  "3"
		  IconDisplay		  "Port number"
		}
		Block {
		  BlockType		  Demux
		  Name			  " Demux "
		  SID			  "3549::32"
		  Ports			  [1, 1]
		  Position		  [270, 230, 320, 270]
		  ZOrder		  5
		  Outputs		  "1"
		}
		Block {
		  BlockType		  S-Function
		  Name			  " SFunction "
		  SID			  "3549::31"
		  Tag			  "Stateflow S-Function ercikongzhizuixin 12"
		  Ports			  [3, 2]
		  Position		  [180, 125, 230, 205]
		  ZOrder		  4
		  FunctionName		  "sf_sfun"
		  PortCounts		  "[3 2]"
		  SFunctionDeploymentMode off
		  EnableBusSupport	  on
		  SFcnIsStateOwnerBlock	  off
		  Port {
		    PortNumber		    2
		    Name		    "vdao"
		  }
		}
		Block {
		  BlockType		  Terminator
		  Name			  " Terminator "
		  SID			  "3549::33"
		  Position		  [460, 241, 480, 259]
		  ZOrder		  6
		}
		Block {
		  BlockType		  Outport
		  Name			  "vdao"
		  SID			  "3549::5"
		  Position		  [460, 101, 480, 119]
		  ZOrder		  -12
		  IconDisplay		  "Port number"
		}
		Line {
		  ZOrder		  1
		  SrcBlock		  "xdao"
		  SrcPort		  1
		  DstBlock		  " SFunction "
		  DstPort		  1
		}
		Line {
		  ZOrder		  2
		  SrcBlock		  "Q"
		  SrcPort		  1
		  DstBlock		  " SFunction "
		  DstPort		  2
		}
		Line {
		  ZOrder		  3
		  SrcBlock		  "q"
		  SrcPort		  1
		  DstBlock		  " SFunction "
		  DstPort		  3
		}
		Line {
		  Name			  "vdao"
		  ZOrder		  4
		  Labels		  [0, 0]
		  SrcBlock		  " SFunction "
		  SrcPort		  2
		  DstBlock		  "vdao"
		  DstPort		  1
		}
		Line {
		  ZOrder		  5
		  SrcBlock		  " Demux "
		  SrcPort		  1
		  DstBlock		  " Terminator "
		  DstPort		  1
		}
		Line {
		  ZOrder		  6
		  SrcBlock		  " SFunction "
		  SrcPort		  1
		  DstBlock		  " Demux "
		  DstPort		  1
		}
	      }
	    }
	    Block {
	      BlockType		      Scope
	      Name		      "Scope1"
	      SID		      "3572"
	      Ports		      [1]
	      Position		      [570, 564, 600, 596]
	      ZOrder		      10386
	      ShowName		      off
	      ScopeSpecificationString "Simulink.scopes.TimeScopeBlockCfg('CurrentConfiguration', extmgr.ConfigurationSet(ext"
	      "mgr.Configuration('Core','General UI',true,'FigureColor',[1 1 1]),extmgr.Configuration('Core','Source UI',true)"
	      ",extmgr.Configuration('Sources','WiredSimulink',true,'DataLoggingVariableName','ScopeData3','DataLoggingSaveFor"
	      "mat','StructureWithTime','DataLoggingDecimation','1','DataLoggingDecimateData',true),extmgr.Configuration('Visu"
	      "als','Time Domain',true,'SerializedDisplays',{struct('MinYLimReal','49.8191','MaxYLimReal','50.04175','YLabelRe"
	      "al','','MinYLimMag','49.8191','MaxYLimMag','50.04175','LegendVisibility','off','XGrid',true,'YGrid',true,'PlotM"
	      "agPhase',false,'AxesColor',[1 1 1],'AxesTickColor',[0 0 0],'ColorOrder',[0 0.447058823529412 0.741176470588235;"
	      "0.850980392156863 0.325490196078431 0.0980392156862745;0.929411764705882 0.694117647058824 0.125490196078431;0."
	      "494117647058824 0.184313725490196 0.556862745098039;0.466666666666667 0.674509803921569 0.188235294117647;0.301"
	      "960784313725 0.745098039215686 0.933333333333333;0.635294117647059 0.0784313725490196 0.184313725490196],'Title"
	      "','%<SignalLabel>','LinePropertiesCache',{{struct('Color',[0 0 1],'LineStyle','-','LineWidth',1,'Marker','none'"
	      ",'Visible','on'),struct('Color',[1 0 1],'LineStyle','-','LineWidth',1,'Marker','none','Visible','on'),struct('C"
	      "olor',[0 1 1],'LineStyle','-','LineWidth',1,'Marker','none','Visible','on'),struct('Color',[1 0 0],'LineStyle',"
	      "'-','LineWidth',0.5,'Marker','none','Visible','on'),struct('Color',[0 1 0],'LineStyle','-','LineWidth',0.5,'Mar"
	      "ker','none','Visible','on'),struct('Color',[0 0 1],'LineStyle','-','LineWidth',0.5,'Marker','none','Visible','o"
	      "n')}},'UserDefinedChannelNames',{{}},'NumLines',4,'LineNames',{{'Sum','Sum','Sum','Sum'}},'ShowContent',true,'P"
	      "lacement',1)},'DisplayPropertyDefaults',struct('MinYLimReal','49.8191','MaxYLimReal','50.04175','YLabelReal',''"
	      ",'MinYLimMag','49.8191','MaxYLimMag','50.04175','LegendVisibility','off','XGrid',true,'YGrid',true,'PlotMagPhas"
	      "e',false,'AxesColor',[1 1 1],'AxesTickColor',[0 0 0],'ColorOrder',[1 1 0.0666666666666667;0.0745098039215686 0."
	      "623529411764706 1;1 0.411764705882353 0.16078431372549;0.392156862745098 0.831372549019608 0.0745098039215686;0"
	      ".717647058823529 0.274509803921569 1;0.0588235294117647 1 1;1 0.0745098039215686 0.650980392156863],'Title','%<"
	      "SignalLabel>','LinePropertiesCache',{{struct('Color',[0 0 1],'LineStyle','-','LineWidth',1,'Marker','none','Vis"
	      "ible','on'),struct('Color',[1 0 1],'LineStyle','-','LineWidth',1,'Marker','none','Visible','on'),struct('Color'"
	      ",[0 1 1],'LineStyle','-','LineWidth',1,'Marker','none','Visible','on'),struct('Color',[1 0 0],'LineStyle','-','"
	      "LineWidth',0.5,'Marker','none','Visible','on'),struct('Color',[0 1 0],'LineStyle','-','LineWidth',0.5,'Marker',"
	      "'none','Visible','on'),struct('Color',[0 0 1],'LineStyle','-','LineWidth',0.5,'Marker','none','Visible','on')}}"
	      ",'UserDefinedChannelNames',{{}},'NumLines',0,'LineNames',{{[]}},'ShowContent',true,'Placement',1)),extmgr.Confi"
	      "guration('Tools','Plot Navigation',true,'OnceAtStop',false,'PreviousAutoscale','XY'),extmgr.Configuration('Tool"
	      "s','Measurements',true,'Version','2018b')),'Version','2018b','Location',[1921 73.3999999999999 4481 1399])"
	      NumInputPorts	      "1"
	      Floating		      off
	    }
	    Block {
	      BlockType		      SubSystem
	      Name		      "U22"
	      SID		      "2322"
	      Ports		      [1, 1]
	      Position		      [680, 385, 740, 425]
	      ZOrder		      10323
	      RequestExecContextInheritance off
	      System {
		Name			"U22"
		Location		[1913, -7, 4487, 1407]
		Open			off
		PortBlocksUseCompactNotation off
		SetExecutionDomain	off
		ExecutionDomainType	"Deduce"
		ModelBrowserVisibility	off
		ModelBrowserWidth	200
		ScreenColor		"white"
		PaperOrientation	"landscape"
		PaperPositionMode	"auto"
		PaperType		"usletter"
		PaperUnits		"inches"
		TiledPaperMargins	[0.500000, 0.500000, 0.500000, 0.500000]
		TiledPageScale		1
		ShowPageBoundaries	off
		ZoomFactor		"100"
		Block {
		  BlockType		  Inport
		  Name			  "qi"
		  SID			  "2323"
		  Position		  [665, 348, 695, 362]
		  ZOrder		  76
		  IconDisplay		  "Port number"
		}
		Block {
		  BlockType		  Clock
		  Name			  "Clock1"
		  SID			  "2325"
		  Position		  [380, 560, 400, 580]
		  ZOrder		  10323
		}
		Block {
		  BlockType		  Constant
		  Name			  "Constant"
		  SID			  "2326"
		  Position		  [675, 286, 705, 304]
		  ZOrder		  74
		  Value			  "0"
		}
		Block {
		  BlockType		  Constant
		  Name			  "Constant8"
		  SID			  "2333"
		  Position		  [795, 624, 820, 646]
		  ZOrder		  10314
		  NamePlacement		  "alternate"
		  Value			  "0"
		}
		Block {
		  BlockType		  Constant
		  Name			  "Constant9"
		  SID			  "2334"
		  Position		  [795, 594, 820, 616]
		  ZOrder		  10315
		  NamePlacement		  "alternate"
		}
		Block {
		  BlockType		  Integrator
		  Name			  "Integrator4"
		  SID			  "2336"
		  Ports			  [3, 1]
		  Position		  [765, 280, 795, 370]
		  ZOrder		  71
		  ExternalReset		  "level hold"
		  InitialConditionSource  "external"
		  InitialCondition	  "[0 0 0]'"
		}
		Block {
		  BlockType		  SubSystem
		  Name			  "MATLAB Function1"
		  SID			  "2338"
		  Ports			  [2, 1]
		  Position		  [955, 314, 1020, 601]
		  ZOrder		  72
		  LibraryVersion	  "1.32"
		  ErrorFcn		  "Stateflow.Translate.translate"
		  PermitHierarchicalResolution "ExplicitOnly"
		  TreatAsAtomicUnit	  on
		  RequestExecContextInheritance	off
		  SFBlockType		  "MATLAB Function"
		  System {
		    Name		    "MATLAB Function1"
		    Location		    [227, 345, 838, 789]
		    Open		    off
		    PortBlocksUseCompactNotation off
		    SetExecutionDomain	    off
		    ExecutionDomainType	    "Deduce"
		    ModelBrowserVisibility  off
		    ModelBrowserWidth	    200
		    ScreenColor		    "white"
		    PaperOrientation	    "landscape"
		    PaperPositionMode	    "auto"
		    PaperType		    "usletter"
		    PaperUnits		    "inches"
		    TiledPaperMargins	    [0.500000, 0.500000, 0.500000, 0.500000]
		    TiledPageScale	    1
		    ShowPageBoundaries	    off
		    ZoomFactor		    "100"
		    SIDHighWatermark	    "37"
		    Block {
		    BlockType		    Inport
		    Name		    "time_flag"
		    SID			    "2338::32"
		    Position		    [20, 101, 40, 119]
		    ZOrder		    12
		    IconDisplay		    "Port number"
		    }
		    Block {
		    BlockType		    Inport
		    Name		    "m"
		    SID			    "2338::36"
		    Position		    [20, 136, 40, 154]
		    ZOrder		    16
		    Port		    "2"
		    IconDisplay		    "Port number"
		    }
		    Block {
		    BlockType		    Demux
		    Name		    " Demux "
		    SID			    "2338::25"
		    Ports		    [1, 1]
		    Position		    [270, 230, 320, 270]
		    ZOrder		    5
		    Outputs		    "1"
		    }
		    Block {
		    BlockType		    S-Function
		    Name		    " SFunction "
		    SID			    "2338::24"
		    Tag			    "Stateflow S-Function ercikongzhizuixin 52"
		    Ports		    [2, 2]
		    Position		    [180, 120, 230, 180]
		    ZOrder		    4
		    FunctionName	    "sf_sfun"
		    PortCounts		    "[2 2]"
		    SFunctionDeploymentMode off
		    EnableBusSupport	    on
		    SFcnIsStateOwnerBlock   off
		    Port {
		    PortNumber		    2
		    Name		    "out"
		    }
		    }
		    Block {
		    BlockType		    Terminator
		    Name		    " Terminator "
		    SID			    "2338::26"
		    Position		    [460, 241, 480, 259]
		    ZOrder		    6
		    }
		    Block {
		    BlockType		    Outport
		    Name		    "out"
		    SID			    "2338::5"
		    Position		    [460, 101, 480, 119]
		    ZOrder		    -6
		    IconDisplay		    "Port number"
		    }
		    Line {
		    ZOrder		    201
		    SrcBlock		    "time_flag"
		    SrcPort		    1
		    DstBlock		    " SFunction "
		    DstPort		    1
		    }
		    Line {
		    ZOrder		    202
		    SrcBlock		    "m"
		    SrcPort		    1
		    DstBlock		    " SFunction "
		    DstPort		    2
		    }
		    Line {
		    Name		    "out"
		    ZOrder		    203
		    Labels		    [0, 0]
		    SrcBlock		    " SFunction "
		    SrcPort		    2
		    DstBlock		    "out"
		    DstPort		    1
		    }
		    Line {
		    ZOrder		    204
		    SrcBlock		    " Demux "
		    SrcPort		    1
		    DstBlock		    " Terminator "
		    DstPort		    1
		    }
		    Line {
		    ZOrder		    205
		    SrcBlock		    " SFunction "
		    SrcPort		    1
		    DstBlock		    " Demux "
		    DstPort		    1
		    }
		  }
		}
		Block {
		  BlockType		  Memory
		  Name			  "Memory"
		  SID			  "2339"
		  Position		  [1045, 335, 1075, 365]
		  ZOrder		  97
		  BlockRotation		  270
		  NamePlacement		  "alternate"
		}
		Block {
		  BlockType		  Memory
		  Name			  "Memory1"
		  SID			  "2340"
		  Position		  [850, 310, 880, 340]
		  ZOrder		  103
		}
		Block {
		  BlockType		  Reference
		  Name			  "On-Off Delay"
		  SID			  "2341"
		  Ports			  [1, 1]
		  Position		  [665, 600, 735, 650]
		  ZOrder		  10316
		  LibraryVersion	  "1.176"
		  SourceBlock		  "peGeneralControl/On-Off Delay"
		  SourceType		  "On-Off Delay"
		  LabelModeActiveChoice	  "Discrete"
		  ContentPreviewEnabled	  on
		  Td_on			  "0.5"
		  Td_off		  "0"
		  IC			  "0"
		  Ts			  "0.001"
		}
		Block {
		  BlockType		  Scope
		  Name			  "Scope1"
		  SID			  "2343"
		  Ports			  [1]
		  Position		  [655, 554, 685, 586]
		  ZOrder		  10325
		  ScopeSpecificationString "Simulink.scopes.TimeScopeBlockCfg('CurrentConfiguration', extmgr.ConfigurationSet(extmgr"
		  ".Configuration('Core','General UI',true),extmgr.Configuration('Core','Source UI',true),extmgr.Configuration('Sourc"
		  "es','WiredSimulink',true,'DataLoggingVariableName','e2','DataLogging',true,'DataLoggingSaveFormat','StructureWithT"
		  "ime'),extmgr.Configuration('Visuals','Time Domain',true,'SerializedDisplays',{struct('MinYLimReal','-1.54686','Max"
		  "YLimReal','13.92175','YLabelReal','','MinYLimMag','0.00000','MaxYLimMag','13.92175','LegendVisibility','Off','XGri"
		  "d',true,'YGrid',true,'PlotMagPhase',false,'AxesColor',[0 0 0],'AxesTickColor',[0.686274509803922 0.686274509803922"
		  " 0.686274509803922],'ColorOrder',[1 1 0.0666666666666667;0.0745098039215686 0.623529411764706 1;1 0.41176470588235"
		  "3 0.16078431372549;0.392156862745098 0.831372549019608 0.0745098039215686;0.717647058823529 0.274509803921569 1;0."
		  "0588235294117647 1 1;1 0.0745098039215686 0.650980392156863],'Title','%<SignalLabel>','LinePropertiesCache',{{}},'"
		  "UserDefinedChannelNames',{{}},'NumLines',1,'LineNames',{{'Triggered Subsystem'}},'ShowContent',true,'Placement',1)"
		  "},'DisplayPropertyDefaults',struct('MinYLimReal','-1.54686','MaxYLimReal','13.92175','YLabelReal','','MinYLimMag',"
		  "'0.00000','MaxYLimMag','13.92175','LegendVisibility','Off','XGrid',true,'YGrid',true,'PlotMagPhase',false,'AxesCol"
		  "or',[0 0 0],'AxesTickColor',[0.686274509803922 0.686274509803922 0.686274509803922],'ColorOrder',[0.07450980392156"
		  "86 0.623529411764706 1;1 0.411764705882353 0.16078431372549;1 1 0.0666666666666667;0.717647058823529 0.27450980392"
		  "1569 1;0.392156862745098 0.831372549019608 0.0745098039215686;0.0588235294117647 1 1;1 0.0745098039215686 0.650980"
		  "392156863])),extmgr.Configuration('Tools','Plot Navigation',true,'OnceAtStop',false,'PreviousAutoscale','XY'),extm"
		  "gr.Configuration('Tools','Measurements',true,'Version','2018b')),'Version','2018b','Position',[1921 -183 1920 965."
		  "6])"
		  NumInputPorts		  "1"
		  Floating		  off
		}
		Block {
		  BlockType		  Scope
		  Name			  "Scope17"
		  SID			  "2344"
		  Ports			  [1]
		  Position		  [1095, 444, 1125, 476]
		  ZOrder		  10321
		  ScopeSpecificationString "Simulink.scopes.TimeScopeBlockCfg('CurrentConfiguration', extmgr.ConfigurationSet(extmgr"
		  ".Configuration('Core','General UI',true),extmgr.Configuration('Core','Source UI',true),extmgr.Configuration('Sourc"
		  "es','WiredSimulink',true,'DataLoggingVariableName','jump_u2','DataLogging',true),extmgr.Configuration('Visuals','T"
		  "ime Domain',true,'SerializedDisplays',{struct('MinYLimReal','-0.125','MaxYLimReal','1.125','YLabelReal','','MinYLi"
		  "mMag','0.00000','MaxYLimMag','1.125','LegendVisibility','Off','XGrid',true,'YGrid',true,'PlotMagPhase',false,'Axes"
		  "Color',[0 0 0],'AxesTickColor',[0.686274509803922 0.686274509803922 0.686274509803922],'ColorOrder',[1 1 0.0666666"
		  "666666667;0.0745098039215686 0.623529411764706 1;1 0.411764705882353 0.16078431372549;0.392156862745098 0.83137254"
		  "9019608 0.0745098039215686;0.717647058823529 0.274509803921569 1;0.0588235294117647 1 1;1 0.0745098039215686 0.650"
		  "980392156863],'Title','%<SignalLabel>','LinePropertiesCache',{{}},'UserDefinedChannelNames',{{}},'NumLines',1,'Lin"
		  "eNames',{{'MATLAB Function1'}},'ShowContent',true,'Placement',1)},'DisplayPropertyDefaults',struct('MinYLimReal','"
		  "-0.125','MaxYLimReal','1.125','YLabelReal','','MinYLimMag','0.00000','MaxYLimMag','1.125','LegendVisibility','Off'"
		  ",'XGrid',true,'YGrid',true,'PlotMagPhase',false,'AxesColor',[0 0 0],'AxesTickColor',[0.686274509803922 0.686274509"
		  "803922 0.686274509803922],'ColorOrder',[0.0745098039215686 0.623529411764706 1;1 0.411764705882353 0.1607843137254"
		  "9;1 1 0.0666666666666667;0.717647058823529 0.274509803921569 1;0.392156862745098 0.831372549019608 0.0745098039215"
		  "686;0.0588235294117647 1 1;1 0.0745098039215686 0.650980392156863])),extmgr.Configuration('Tools','Plot Navigation"
		  "',true,'OnceAtStop',false,'PreviousAutoscale','XY'),extmgr.Configuration('Tools','Measurements',true,'Version','20"
		  "18b')),'Version','2018b','Position',[1921 -183 1920 965.6])"
		  NumInputPorts		  "1"
		  Floating		  off
		}
		Block {
		  BlockType		  Step
		  Name			  "Step"
		  SID			  "2347"
		  Position		  [595, 610, 625, 640]
		  ZOrder		  10317
		  Time			  "0.5"
		  SampleTime		  "0"
		}
		Block {
		  BlockType		  Switch
		  Name			  "Switch2"
		  SID			  "2354"
		  Position		  [865, 600, 915, 640]
		  ZOrder		  10312
		  Criteria		  "u2 > Threshold"
		  InputSameDT		  off
		  SaturateOnIntegerOverflow off
		  ZeroCross		  off
		}
		Block {
		  BlockType		  SubSystem
		  Name			  "Triggered\nSubsystem"
		  SID			  "2355"
		  Ports			  [1, 1, 0, 1]
		  Position		  [440, 549, 540, 591]
		  ZOrder		  10322
		  TreatAsAtomicUnit	  on
		  RequestExecContextInheritance	off
		  System {
		    Name		    "Triggered\nSubsystem"
		    Location		    [301, 20, 1536, 850]
		    Open		    off
		    PortBlocksUseCompactNotation off
		    SetExecutionDomain	    off
		    ExecutionDomainType	    "Deduce"
		    ModelBrowserVisibility  off
		    ModelBrowserWidth	    200
		    ScreenColor		    "white"
		    PaperOrientation	    "landscape"
		    PaperPositionMode	    "auto"
		    PaperType		    "usletter"
		    PaperUnits		    "inches"
		    TiledPaperMargins	    [0.500000, 0.500000, 0.500000, 0.500000]
		    TiledPageScale	    1
		    ShowPageBoundaries	    off
		    ZoomFactor		    "100"
		    Block {
		    BlockType		    Inport
		    Name		    "In1"
		    SID			    "2356"
		    Position		    [110, 103, 140, 117]
		    ZOrder		    -1
		    IconDisplay		    "Port number"
		    }
		    Block {
		    BlockType		    TriggerPort
		    Name		    "Trigger"
		    SID			    "2357"
		    Ports		    []
		    Position		    [225, 20, 245, 40]
		    ZOrder		    -2
		    TriggerType		    "falling"
		    VariantControl	    "Variant"
		    StatesWhenEnabling	    "held"
		    }
		    Block {
		    BlockType		    Outport
		    Name		    "Out1"
		    SID			    "2358"
		    Position		    [360, 103, 390, 117]
		    ZOrder		    -3
		    IconDisplay		    "Port number"
		    }
		    Line {
		    ZOrder		    1
		    SrcBlock		    "In1"
		    SrcPort		    1
		    DstBlock		    "Out1"
		    DstPort		    1
		    }
		  }
		}
		Block {
		  BlockType		  SubSystem
		  Name			  "counter"
		  SID			  "2370"
		  Ports			  [1, 1]
		  Position		  [720, 492, 845, 538]
		  ZOrder		  80
		  RequestExecContextInheritance	off
		  System {
		    Name		    "counter"
		    Location		    [1913, -7, 4487, 1407]
		    Open		    off
		    PortBlocksUseCompactNotation off
		    SetExecutionDomain	    off
		    ExecutionDomainType	    "Deduce"
		    ModelBrowserVisibility  off
		    ModelBrowserWidth	    200
		    ScreenColor		    "white"
		    PaperOrientation	    "landscape"
		    PaperPositionMode	    "auto"
		    PaperType		    "usletter"
		    PaperUnits		    "inches"
		    TiledPaperMargins	    [0.500000, 0.500000, 0.500000, 0.500000]
		    TiledPageScale	    1
		    ShowPageBoundaries	    off
		    ZoomFactor		    "175"
		    Block {
		    BlockType		    Inport
		    Name		    "event_flag"
		    SID			    "2371"
		    Position		    [40, 78, 70, 92]
		    ZOrder		    14
		    IconDisplay		    "Port number"
		    }
		    Block {
		    BlockType		    Reference
		    Name		    "Compare\nTo Constant"
		    SID			    "2372"
		    Ports		    [1, 1]
		    Position		    [180, 70, 230, 100]
		    ZOrder		    13
		    LibraryVersion	    "1.444"
		    SourceBlock		    "simulink/Logic and Bit\nOperations/Compare\nTo Constant"
		    SourceType		    "Compare To Constant"
		    SourceProductName	    "Simulink"
		    SourceProductBaseCode   "SL"
		    ContentPreviewEnabled   off
		    relop		    ">="
		    const		    "MIET1"
		    OutDataTypeStr	    "boolean"
		    ZeroCross		    on
		    }
		    Block {
		    BlockType		    Constant
		    Name		    "Constant"
		    SID			    "2373"
		    Position		    [20, 115, 50, 145]
		    ZOrder		    11
		    Value		    "0"
		    }
		    Block {
		    BlockType		    Constant
		    Name		    "Constant1"
		    SID			    "2374"
		    Position		    [20, 25, 50, 55]
		    ZOrder		    12
		    }
		    Block {
		    BlockType		    Integrator
		    Name		    "Integrator"
		    SID			    "2375"
		    Ports		    [3, 1]
		    Position		    [90, 16, 130, 154]
		    ZOrder		    10
		    ExternalReset	    "rising"
		    InitialConditionSource  "external"
		    }
		    Block {
		    BlockType		    Outport
		    Name		    "counter_flag"
		    SID			    "2376"
		    Position		    [250, 78, 280, 92]
		    ZOrder		    15
		    IconDisplay		    "Port number"
		    }
		    Line {
		    ZOrder		    1
		    SrcBlock		    "event_flag"
		    SrcPort		    1
		    DstBlock		    "Integrator"
		    DstPort		    2
		    }
		    Line {
		    ZOrder		    2
		    SrcBlock		    "Compare\nTo Constant"
		    SrcPort		    1
		    DstBlock		    "counter_flag"
		    DstPort		    1
		    }
		    Line {
		    ZOrder		    3
		    SrcBlock		    "Constant1"
		    SrcPort		    1
		    DstBlock		    "Integrator"
		    DstPort		    1
		    }
		    Line {
		    ZOrder		    4
		    SrcBlock		    "Constant"
		    SrcPort		    1
		    DstBlock		    "Integrator"
		    DstPort		    3
		    }
		    Line {
		    ZOrder		    5
		    SrcBlock		    "Integrator"
		    SrcPort		    1
		    DstBlock		    "Compare\nTo Constant"
		    DstPort		    1
		    }
		  }
		}
		Block {
		  BlockType		  Outport
		  Name			  "qx2k"
		  SID			  "2377"
		  Position		  [900, 318, 930, 332]
		  ZOrder		  75
		  IconDisplay		  "Port number"
		}
		Line {
		  ZOrder		  8
		  SrcBlock		  "Integrator4"
		  SrcPort		  1
		  DstBlock		  "Memory1"
		  DstPort		  1
		}
		Line {
		  ZOrder		  13
		  SrcBlock		  "Constant"
		  SrcPort		  1
		  DstBlock		  "Integrator4"
		  DstPort		  1
		}
		Line {
		  ZOrder		  16
		  SrcBlock		  "qi"
		  SrcPort		  1
		  DstBlock		  "Integrator4"
		  DstPort		  3
		}
		Line {
		  ZOrder		  23
		  SrcBlock		  "MATLAB Function1"
		  SrcPort		  1
		  Points		  [35, 0]
		  Branch {
		    ZOrder		    54
		    DstBlock		    "Memory"
		    DstPort		    1
		  }
		  Branch {
		    ZOrder		    24
		    DstBlock		    "Scope17"
		    DstPort		    1
		  }
		}
		Line {
		  ZOrder		  26
		  SrcBlock		  "Memory"
		  SrcPort		  1
		  Points		  [0, -60; -510, 0; 0, 55]
		  Branch {
		    ZOrder		    27
		    Points		    [0, 190]
		    DstBlock		    "counter"
		    DstPort		    1
		  }
		  Branch {
		    ZOrder		    31
		    DstBlock		    "Integrator4"
		    DstPort		    2
		  }
		}
		Line {
		  ZOrder		  32
		  SrcBlock		  "Memory1"
		  SrcPort		  1
		  DstBlock		  "qx2k"
		  DstPort		  1
		}
		Line {
		  ZOrder		  38
		  SrcBlock		  "Switch2"
		  SrcPort		  1
		  Points		  [15, 0; 0, -90]
		  DstBlock		  "MATLAB Function1"
		  DstPort		  2
		}
		Line {
		  ZOrder		  39
		  SrcBlock		  "Constant8"
		  SrcPort		  1
		  DstBlock		  "Switch2"
		  DstPort		  3
		}
		Line {
		  ZOrder		  40
		  SrcBlock		  "On-Off Delay"
		  SrcPort		  1
		  Points		  [25, 0; 0, 27; 78, 0; 0, -32]
		  DstBlock		  "Switch2"
		  DstPort		  2
		}
		Line {
		  ZOrder		  41
		  SrcBlock		  "Constant9"
		  SrcPort		  1
		  DstBlock		  "Switch2"
		  DstPort		  1
		}
		Line {
		  ZOrder		  42
		  SrcBlock		  "Step"
		  SrcPort		  1
		  DstBlock		  "On-Off Delay"
		  DstPort		  1
		}
		Line {
		  ZOrder		  43
		  SrcBlock		  "counter"
		  SrcPort		  1
		  Points		  [78, 0; 0, -80]
		  Branch {
		    ZOrder		    64
		    Points		    [0, -50]
		    DstBlock		    "MATLAB Function1"
		    DstPort		    1
		  }
		  Branch {
		    ZOrder		    60
		    Points		    [-438, 0]
		    DstBlock		    "Triggered\nSubsystem"
		    DstPort		    trigger
		  }
		}
		Line {
		  ZOrder		  49
		  SrcBlock		  "Triggered\nSubsystem"
		  SrcPort		  1
		  DstBlock		  "Scope1"
		  DstPort		  1
		}
		Line {
		  ZOrder		  50
		  SrcBlock		  "Clock1"
		  SrcPort		  1
		  DstBlock		  "Triggered\nSubsystem"
		  DstPort		  1
		}
	      }
	    }
	    Block {
	      BlockType		      UniformRandomNumber
	      Name		      "Uniform Random\nNumber"
	      SID		      "2380"
	      Position		      [270, 429, 300, 461]
	      ZOrder		      10371
	      Minimum		      "-DisMV"
	      Maximum		      "DisMV"
	      SampleTime	      "0.01"
	    }
	    Block {
	      BlockType		      Outport
	      Name		      "v2"
	      SID		      "2381"
	      Position		      [1010, 358, 1040, 372]
	      ZOrder		      -2
	      IconDisplay	      "Port number"
	    }
	    Line {
	      ZOrder		      1
	      SrcBlock		      "From8"
	      SrcPort		      1
	      DstBlock		      "MATLAB Function1"
	      DstPort		      3
	    }
	    Line {
	      ZOrder		      3
	      SrcBlock		      "U22"
	      SrcPort		      1
	      Points		      [9, 0; 0, 105; -203, 0; 0, -105]
	      DstBlock		      "MATLAB Function1"
	      DstPort		      6
	    }
	    Line {
	      ZOrder		      4
	      SrcBlock		      "From10"
	      SrcPort		      1
	      DstBlock		      "MATLAB Function1"
	      DstPort		      2
	    }
	    Line {
	      ZOrder		      5
	      SrcBlock		      "MATLAB Function1"
	      SrcPort		      2
	      DstBlock		      "U22"
	      DstPort		      1
	    }
	    Line {
	      ZOrder		      6
	      SrcBlock		      "From6"
	      SrcPort		      1
	      DstBlock		      "MATLAB Function1"
	      DstPort		      5
	    }
	    Line {
	      ZOrder		      8
	      SrcBlock		      "Constant5"
	      SrcPort		      1
	      DstBlock		      "MATLAB Function1"
	      DstPort		      1
	    }
	    Line {
	      ZOrder		      9
	      SrcBlock		      "From9"
	      SrcPort		      1
	      DstBlock		      "MATLAB Function1"
	      DstPort		      4
	    }
	    Line {
	      ZOrder		      19
	      SrcBlock		      "Clock"
	      SrcPort		      1
	      DstBlock		      "MATLAB Function"
	      DstPort		      1
	    }
	    Line {
	      ZOrder		      20
	      SrcBlock		      "MATLAB Function"
	      SrcPort		      1
	      DstBlock		      "A12s8"
	      DstPort		      1
	    }
	    Line {
	      ZOrder		      21
	      SrcBlock		      "A1"
	      SrcPort		      1
	      DstBlock		      "MATLAB Function"
	      DstPort		      2
	    }
	    Line {
	      ZOrder		      22
	      SrcBlock		      "Uniform Random\nNumber"
	      SrcPort		      1
	      DstBlock		      "A1"
	      DstPort		      1
	    }
	    Line {
	      ZOrder		      23
	      SrcBlock		      "A12s8"
	      SrcPort		      1
	      Points		      [11, 0; 0, 145]
	      DstBlock		      "Scope1"
	      DstPort		      1
	    }
	    Line {
	      ZOrder		      26
	      SrcBlock		      "MATLAB Function2"
	      SrcPort		      1
	      DstBlock		      "Integrator1"
	      DstPort		      1
	    }
	    Line {
	      ZOrder		      7
	      SrcBlock		      "MATLAB Function1"
	      SrcPort		      1
	      DstBlock		      "MATLAB Function2"
	      DstPort		      1
	    }
	    Line {
	      ZOrder		      28
	      SrcBlock		      "Q"
	      SrcPort		      1
	      DstBlock		      "MATLAB Function2"
	      DstPort		      2
	    }
	    Line {
	      ZOrder		      29
	      SrcBlock		      "q"
	      SrcPort		      1
	      DstBlock		      "MATLAB Function2"
	      DstPort		      3
	    }
	    Line {
	      ZOrder		      32
	      SrcBlock		      "Integrator1"
	      SrcPort		      1
	      DstBlock		      "v2"
	      DstPort		      1
	    }
	  }
	}
	Block {
	  BlockType		  SubSystem
	  Name			  "f2"
	  SID			  "2382"
	  Ports			  [2, 1]
	  Position		  [425, 331, 525, 409]
	  ZOrder		  10308
	  NamePlacement		  "alternate"
	  RequestExecContextInheritance	off
	  System {
	    Name		    "f2"
	    Location		    [1913, -7, 4487, 1407]
	    Open		    on
	    PortBlocksUseCompactNotation off
	    SetExecutionDomain	    off
	    ExecutionDomainType	    "Deduce"
	    ModelBrowserVisibility  off
	    ModelBrowserWidth	    200
	    ScreenColor		    "white"
	    PaperOrientation	    "landscape"
	    PaperPositionMode	    "auto"
	    PaperType		    "usletter"
	    PaperUnits		    "inches"
	    TiledPaperMargins	    [0.500000, 0.500000, 0.500000, 0.500000]
	    TiledPageScale	    1
	    ShowPageBoundaries	    off
	    ZoomFactor		    "175"
	    Block {
	      BlockType		      Inport
	      Name		      "P"
	      SID		      "3533"
	      Position		      [840, 243, 870, 257]
	      ZOrder		      10380
	      IconDisplay	      "Port number"
	    }
	    Block {
	      BlockType		      Inport
	      Name		      "p"
	      SID		      "3534"
	      Position		      [850, 318, 880, 332]
	      ZOrder		      10379
	      Port		      "2"
	      IconDisplay	      "Port number"
	    }
	    Block {
	      BlockType		      Gain
	      Name		      "A1"
	      SID		      "2383"
	      Position		      [375, 315, 400, 345]
	      ZOrder		      10373
	      Gain		      "Dis_Flagf"
	      Multiplication	      "Matrix(K*u) (u vector)"
	      ParamDataTypeStr	      "Inherit: Inherit via internal rule"
	      OutDataTypeStr	      "Inherit: Inherit via internal rule"
	      SaturateOnIntegerOverflow	off
	    }
	    Block {
	      BlockType		      Gain
	      Name		      "A12s8"
	      SID		      "2384"
	      Position		      [540, 305, 570, 335]
	      ZOrder		      10372
	      Gain		      "Dis_Flagf"
	      Multiplication	      "Matrix(K*u) (u vector)"
	      ParamDataTypeStr	      "Inherit: Inherit via internal rule"
	      OutDataTypeStr	      "Inherit: Inherit via internal rule"
	      SaturateOnIntegerOverflow	off
	    }
	    Block {
	      BlockType		      Clock
	      Name		      "Clock"
	      SID		      "2385"
	      Position		      [345, 295, 365, 315]
	      ZOrder		      10375
	    }
	    Block {
	      BlockType		      Constant
	      Name		      "Constant6"
	      SID		      "2386"
	      Position		      [590, 132, 620, 148]
	      ZOrder		      10314
	      NamePlacement	      "alternate"
	      Value		      "kf"
	    }
	    Block {
	      BlockType		      From
	      Name		      "From1"
	      SID		      "2389"
	      Position		      [585, 186, 625, 214]
	      ZOrder		      10316
	      GotoTag		      "f3"
	      IconDisplay	      "Signal name"
	      TagVisibility	      "global"
	    }
	    Block {
	      BlockType		      From
	      Name		      "From13"
	      SID		      "2390"
	      Position		      [585, 156, 625, 184]
	      ZOrder		      10318
	      GotoTag		      "f1"
	      IconDisplay	      "Signal name"
	      TagVisibility	      "global"
	    }
	    Block {
	      BlockType		      From
	      Name		      "From2"
	      SID		      "2391"
	      Position		      [585, 216, 625, 244]
	      ZOrder		      10315
	      GotoTag		      "f4"
	      IconDisplay	      "Signal name"
	      TagVisibility	      "global"
	    }
	    Block {
	      BlockType		      From
	      Name		      "From3"
	      SID		      "2392"
	      Position		      [585, 246, 625, 274]
	      ZOrder		      10317
	      GotoTag		      "f2"
	      IconDisplay	      "Signal name"
	      TagVisibility	      "global"
	    }
	    Block {
	      BlockType		      Integrator
	      Name		      "Integrator2"
	      SID		      "3560"
	      Ports		      [1, 1]
	      Position		      [980, 229, 1010, 271]
	      ZOrder		      10385
	    }
	    Block {
	      BlockType		      SubSystem
	      Name		      "MATLAB Function"
	      SID		      "2395"
	      Ports		      [2, 1]
	      Position		      [420, 294, 490, 341]
	      ZOrder		      10374
	      LibraryVersion	      "1.32"
	      ErrorFcn		      "Stateflow.Translate.translate"
	      PermitHierarchicalResolution "ExplicitOnly"
	      TreatAsAtomicUnit	      on
	      RequestExecContextInheritance off
	      SFBlockType	      "MATLAB Function"
	      System {
		Name			"MATLAB Function"
		Location		[227, 345, 838, 789]
		Open			off
		PortBlocksUseCompactNotation off
		SetExecutionDomain	off
		ExecutionDomainType	"Deduce"
		ModelBrowserVisibility	off
		ModelBrowserWidth	200
		ScreenColor		"white"
		PaperOrientation	"landscape"
		PaperPositionMode	"auto"
		PaperType		"usletter"
		PaperUnits		"inches"
		TiledPaperMargins	[0.500000, 0.500000, 0.500000, 0.500000]
		TiledPageScale		1
		ShowPageBoundaries	off
		ZoomFactor		"100"
		SIDHighWatermark	"21"
		Block {
		  BlockType		  Inport
		  Name			  "time"
		  SID			  "2395::1"
		  Position		  [20, 101, 40, 119]
		  ZOrder		  -1
		  IconDisplay		  "Port number"
		}
		Block {
		  BlockType		  Inport
		  Name			  "random"
		  SID			  "2395::18"
		  Position		  [20, 136, 40, 154]
		  ZOrder		  -2
		  Port			  "2"
		  IconDisplay		  "Port number"
		}
		Block {
		  BlockType		  Demux
		  Name			  " Demux "
		  SID			  "2395::20"
		  Ports			  [1, 1]
		  Position		  [270, 230, 320, 270]
		  ZOrder		  2
		  Outputs		  "1"
		}
		Block {
		  BlockType		  S-Function
		  Name			  " SFunction "
		  SID			  "2395::19"
		  Tag			  "Stateflow S-Function ercikongzhizuixin 55"
		  Ports			  [2, 2]
		  Position		  [180, 100, 230, 160]
		  ZOrder		  1
		  FunctionName		  "sf_sfun"
		  PortCounts		  "[2 2]"
		  SFunctionDeploymentMode off
		  EnableBusSupport	  on
		  SFcnIsStateOwnerBlock	  off
		  Port {
		    PortNumber		    2
		    Name		    "y"
		  }
		}
		Block {
		  BlockType		  Terminator
		  Name			  " Terminator "
		  SID			  "2395::21"
		  Position		  [460, 241, 480, 259]
		  ZOrder		  3
		}
		Block {
		  BlockType		  Outport
		  Name			  "y"
		  SID			  "2395::5"
		  Position		  [460, 101, 480, 119]
		  ZOrder		  -6
		  IconDisplay		  "Port number"
		}
		Line {
		  ZOrder		  1
		  SrcBlock		  "time"
		  SrcPort		  1
		  Points		  [120, 0]
		  DstBlock		  " SFunction "
		  DstPort		  1
		}
		Line {
		  ZOrder		  2
		  SrcBlock		  "random"
		  SrcPort		  1
		  DstBlock		  " SFunction "
		  DstPort		  2
		}
		Line {
		  Name			  "y"
		  ZOrder		  3
		  Labels		  [0, 0]
		  SrcBlock		  " SFunction "
		  SrcPort		  2
		  DstBlock		  "y"
		  DstPort		  1
		}
		Line {
		  ZOrder		  4
		  SrcBlock		  " Demux "
		  SrcPort		  1
		  DstBlock		  " Terminator "
		  DstPort		  1
		}
		Line {
		  ZOrder		  5
		  SrcBlock		  " SFunction "
		  SrcPort		  1
		  DstBlock		  " Demux "
		  DstPort		  1
		}
	      }
	    }
	    Block {
	      BlockType		      SubSystem
	      Name		      "MATLAB Function1"
	      SID		      "3561"
	      Ports		      [3, 1]
	      Position		      [900, 134, 950, 366]
	      ZOrder		      10384
	      LibraryVersion	      "1.32"
	      ErrorFcn		      "Stateflow.Translate.translate"
	      PermitHierarchicalResolution "ExplicitOnly"
	      TreatAsAtomicUnit	      on
	      RequestExecContextInheritance off
	      SFBlockType	      "MATLAB Function"
	      System {
		Name			"MATLAB Function1"
		Location		[227, 345, 838, 789]
		Open			off
		PortBlocksUseCompactNotation off
		SetExecutionDomain	off
		ExecutionDomainType	"Deduce"
		ModelBrowserVisibility	off
		ModelBrowserWidth	200
		ScreenColor		"white"
		PaperOrientation	"landscape"
		PaperPositionMode	"auto"
		PaperType		"usletter"
		PaperUnits		"inches"
		TiledPaperMargins	[0.500000, 0.500000, 0.500000, 0.500000]
		TiledPageScale		1
		ShowPageBoundaries	off
		ZoomFactor		"100"
		SIDHighWatermark	"37"
		Block {
		  BlockType		  Inport
		  Name			  "xdao"
		  SID			  "3561::34"
		  Position		  [20, 101, 40, 119]
		  ZOrder		  7
		  IconDisplay		  "Port number"
		}
		Block {
		  BlockType		  Inport
		  Name			  "Q"
		  SID			  "3561::18"
		  Position		  [20, 136, 40, 154]
		  ZOrder		  -2
		  Port			  "2"
		  IconDisplay		  "Port number"
		}
		Block {
		  BlockType		  Inport
		  Name			  "q"
		  SID			  "3561::19"
		  Position		  [20, 171, 40, 189]
		  ZOrder		  -3
		  Port			  "3"
		  IconDisplay		  "Port number"
		}
		Block {
		  BlockType		  Demux
		  Name			  " Demux "
		  SID			  "3561::32"
		  Ports			  [1, 1]
		  Position		  [270, 230, 320, 270]
		  ZOrder		  5
		  Outputs		  "1"
		}
		Block {
		  BlockType		  S-Function
		  Name			  " SFunction "
		  SID			  "3561::31"
		  Tag			  "Stateflow S-Function ercikongzhizuixin 16"
		  Ports			  [3, 2]
		  Position		  [180, 125, 230, 205]
		  ZOrder		  4
		  FunctionName		  "sf_sfun"
		  PortCounts		  "[3 2]"
		  SFunctionDeploymentMode off
		  EnableBusSupport	  on
		  SFcnIsStateOwnerBlock	  off
		  Port {
		    PortNumber		    2
		    Name		    "vdao"
		  }
		}
		Block {
		  BlockType		  Terminator
		  Name			  " Terminator "
		  SID			  "3561::33"
		  Position		  [460, 241, 480, 259]
		  ZOrder		  6
		}
		Block {
		  BlockType		  Outport
		  Name			  "vdao"
		  SID			  "3561::5"
		  Position		  [460, 101, 480, 119]
		  ZOrder		  -12
		  IconDisplay		  "Port number"
		}
		Line {
		  ZOrder		  1
		  SrcBlock		  "xdao"
		  SrcPort		  1
		  DstBlock		  " SFunction "
		  DstPort		  1
		}
		Line {
		  ZOrder		  2
		  SrcBlock		  "Q"
		  SrcPort		  1
		  DstBlock		  " SFunction "
		  DstPort		  2
		}
		Line {
		  ZOrder		  3
		  SrcBlock		  "q"
		  SrcPort		  1
		  DstBlock		  " SFunction "
		  DstPort		  3
		}
		Line {
		  Name			  "vdao"
		  ZOrder		  4
		  Labels		  [0, 0]
		  SrcBlock		  " SFunction "
		  SrcPort		  2
		  DstBlock		  "vdao"
		  DstPort		  1
		}
		Line {
		  ZOrder		  5
		  SrcBlock		  " Demux "
		  SrcPort		  1
		  DstBlock		  " Terminator "
		  DstPort		  1
		}
		Line {
		  ZOrder		  6
		  SrcBlock		  " SFunction "
		  SrcPort		  1
		  DstBlock		  " Demux "
		  DstPort		  1
		}
	      }
	    }
	    Block {
	      BlockType		      SubSystem
	      Name		      "MATLAB Function2"
	      SID		      "2396"
	      Ports		      [7, 2]
	      Position		      [655, 115, 705, 345]
	      ZOrder		      10308
	      LibraryVersion	      "1.32"
	      ErrorFcn		      "Stateflow.Translate.translate"
	      PermitHierarchicalResolution "ExplicitOnly"
	      TreatAsAtomicUnit	      on
	      RequestExecContextInheritance off
	      SFBlockType	      "MATLAB Function"
	      System {
		Name			"MATLAB Function2"
		Location		[227, 345, 838, 789]
		Open			off
		PortBlocksUseCompactNotation off
		SetExecutionDomain	off
		ExecutionDomainType	"Deduce"
		ModelBrowserVisibility	off
		ModelBrowserWidth	200
		ScreenColor		"white"
		PaperOrientation	"landscape"
		PaperPositionMode	"auto"
		PaperType		"usletter"
		PaperUnits		"inches"
		TiledPaperMargins	[0.500000, 0.500000, 0.500000, 0.500000]
		TiledPageScale		1
		ShowPageBoundaries	off
		ZoomFactor		"100"
		SIDHighWatermark	"37"
		Block {
		  BlockType		  Inport
		  Name			  "k"
		  SID			  "2396::34"
		  Position		  [20, 101, 40, 119]
		  ZOrder		  7
		  IconDisplay		  "Port number"
		}
		Block {
		  BlockType		  Inport
		  Name			  "u1"
		  SID			  "2396::18"
		  Position		  [20, 136, 40, 154]
		  ZOrder		  -2
		  Port			  "2"
		  IconDisplay		  "Port number"
		}
		Block {
		  BlockType		  Inport
		  Name			  "u2"
		  SID			  "2396::19"
		  Position		  [20, 171, 40, 189]
		  ZOrder		  -3
		  Port			  "3"
		  IconDisplay		  "Port number"
		}
		Block {
		  BlockType		  Inport
		  Name			  "u3"
		  SID			  "2396::20"
		  Position		  [20, 206, 40, 224]
		  ZOrder		  -4
		  Port			  "4"
		  IconDisplay		  "Port number"
		}
		Block {
		  BlockType		  Inport
		  Name			  "x"
		  SID			  "2396::23"
		  Position		  [20, 246, 40, 264]
		  ZOrder		  -7
		  Port			  "5"
		  IconDisplay		  "Port number"
		}
		Block {
		  BlockType		  Inport
		  Name			  "q2k"
		  SID			  "2396::27"
		  Position		  [20, 281, 40, 299]
		  ZOrder		  -1
		  Port			  "6"
		  IconDisplay		  "Port number"
		}
		Block {
		  BlockType		  Inport
		  Name			  "w1"
		  SID			  "2396::36"
		  Position		  [20, 316, 40, 334]
		  ZOrder		  8
		  Port			  "7"
		  IconDisplay		  "Port number"
		}
		Block {
		  BlockType		  Demux
		  Name			  " Demux "
		  SID			  "2396::32"
		  Ports			  [1, 1]
		  Position		  [270, 230, 320, 270]
		  ZOrder		  5
		  Outputs		  "1"
		}
		Block {
		  BlockType		  S-Function
		  Name			  " SFunction "
		  SID			  "2396::31"
		  Tag			  "Stateflow S-Function ercikongzhizuixin 56"
		  Ports			  [7, 3]
		  Position		  [180, 115, 230, 275]
		  ZOrder		  4
		  FunctionName		  "sf_sfun"
		  PortCounts		  "[7 3]"
		  SFunctionDeploymentMode off
		  EnableBusSupport	  on
		  SFcnIsStateOwnerBlock	  off
		  Port {
		    PortNumber		    2
		    Name		    "x2dot"
		  }
		  Port {
		    PortNumber		    3
		    Name		    "qx2"
		  }
		}
		Block {
		  BlockType		  Terminator
		  Name			  " Terminator "
		  SID			  "2396::33"
		  Position		  [460, 241, 480, 259]
		  ZOrder		  6
		}
		Block {
		  BlockType		  Outport
		  Name			  "x2dot"
		  SID			  "2396::5"
		  Position		  [460, 101, 480, 119]
		  ZOrder		  -12
		  IconDisplay		  "Port number"
		}
		Block {
		  BlockType		  Outport
		  Name			  "qx2"
		  SID			  "2396::25"
		  Position		  [460, 136, 480, 154]
		  ZOrder		  -13
		  Port			  "2"
		  IconDisplay		  "Port number"
		}
		Line {
		  ZOrder		  1
		  SrcBlock		  "k"
		  SrcPort		  1
		  DstBlock		  " SFunction "
		  DstPort		  1
		}
		Line {
		  ZOrder		  2
		  SrcBlock		  "u1"
		  SrcPort		  1
		  DstBlock		  " SFunction "
		  DstPort		  2
		}
		Line {
		  ZOrder		  3
		  SrcBlock		  "u2"
		  SrcPort		  1
		  DstBlock		  " SFunction "
		  DstPort		  3
		}
		Line {
		  ZOrder		  4
		  SrcBlock		  "u3"
		  SrcPort		  1
		  DstBlock		  " SFunction "
		  DstPort		  4
		}
		Line {
		  ZOrder		  5
		  SrcBlock		  "x"
		  SrcPort		  1
		  DstBlock		  " SFunction "
		  DstPort		  5
		}
		Line {
		  ZOrder		  6
		  SrcBlock		  "q2k"
		  SrcPort		  1
		  DstBlock		  " SFunction "
		  DstPort		  6
		}
		Line {
		  ZOrder		  7
		  SrcBlock		  "w1"
		  SrcPort		  1
		  DstBlock		  " SFunction "
		  DstPort		  7
		}
		Line {
		  Name			  "x2dot"
		  ZOrder		  8
		  Labels		  [0, 0]
		  SrcBlock		  " SFunction "
		  SrcPort		  2
		  DstBlock		  "x2dot"
		  DstPort		  1
		}
		Line {
		  Name			  "qx2"
		  ZOrder		  9
		  Labels		  [0, 0]
		  SrcBlock		  " SFunction "
		  SrcPort		  3
		  DstBlock		  "qx2"
		  DstPort		  1
		}
		Line {
		  ZOrder		  10
		  SrcBlock		  " Demux "
		  SrcPort		  1
		  DstBlock		  " Terminator "
		  DstPort		  1
		}
		Line {
		  ZOrder		  11
		  SrcBlock		  " SFunction "
		  SrcPort		  1
		  DstBlock		  " Demux "
		  DstPort		  1
		}
	      }
	    }
	    Block {
	      BlockType		      Scope
	      Name		      "Scope1"
	      SID		      "3575"
	      Ports		      [1]
	      Position		      [645, 409, 675, 441]
	      ZOrder		      10386
	      ShowName		      off
	      ScopeSpecificationString "Simulink.scopes.TimeScopeBlockCfg('CurrentConfiguration', extmgr.ConfigurationSet(ext"
	      "mgr.Configuration('Core','General UI',true,'FigureColor',[1 1 1]),extmgr.Configuration('Core','Source UI',true)"
	      ",extmgr.Configuration('Sources','WiredSimulink',true,'DataLoggingVariableName','ScopeData6','DataLoggingSaveFor"
	      "mat','StructureWithTime','DataLoggingDecimation','1','DataLoggingDecimateData',true),extmgr.Configuration('Visu"
	      "als','Time Domain',true,'SerializedDisplays',{struct('MinYLimReal','49.8191','MaxYLimReal','50.04175','YLabelRe"
	      "al','','MinYLimMag','49.8191','MaxYLimMag','50.04175','LegendVisibility','off','XGrid',true,'YGrid',true,'PlotM"
	      "agPhase',false,'AxesColor',[1 1 1],'AxesTickColor',[0 0 0],'ColorOrder',[0 0.447058823529412 0.741176470588235;"
	      "0.850980392156863 0.325490196078431 0.0980392156862745;0.929411764705882 0.694117647058824 0.125490196078431;0."
	      "494117647058824 0.184313725490196 0.556862745098039;0.466666666666667 0.674509803921569 0.188235294117647;0.301"
	      "960784313725 0.745098039215686 0.933333333333333;0.635294117647059 0.0784313725490196 0.184313725490196],'Title"
	      "','%<SignalLabel>','LinePropertiesCache',{{struct('Color',[0 0 1],'LineStyle','-','LineWidth',1,'Marker','none'"
	      ",'Visible','on'),struct('Color',[1 0 1],'LineStyle','-','LineWidth',1,'Marker','none','Visible','on'),struct('C"
	      "olor',[0 1 1],'LineStyle','-','LineWidth',1,'Marker','none','Visible','on'),struct('Color',[1 0 0],'LineStyle',"
	      "'-','LineWidth',0.5,'Marker','none','Visible','on'),struct('Color',[0 1 0],'LineStyle','-','LineWidth',0.5,'Mar"
	      "ker','none','Visible','on'),struct('Color',[0 0 1],'LineStyle','-','LineWidth',0.5,'Marker','none','Visible','o"
	      "n')}},'UserDefinedChannelNames',{{}},'NumLines',4,'LineNames',{{'Sum','Sum','Sum','Sum'}},'ShowContent',true,'P"
	      "lacement',1)},'DisplayPropertyDefaults',struct('MinYLimReal','49.8191','MaxYLimReal','50.04175','YLabelReal',''"
	      ",'MinYLimMag','49.8191','MaxYLimMag','50.04175','LegendVisibility','off','XGrid',true,'YGrid',true,'PlotMagPhas"
	      "e',false,'AxesColor',[1 1 1],'AxesTickColor',[0 0 0],'ColorOrder',[1 1 0.0666666666666667;0.0745098039215686 0."
	      "623529411764706 1;1 0.411764705882353 0.16078431372549;0.392156862745098 0.831372549019608 0.0745098039215686;0"
	      ".717647058823529 0.274509803921569 1;0.0588235294117647 1 1;1 0.0745098039215686 0.650980392156863],'Title','%<"
	      "SignalLabel>','LinePropertiesCache',{{struct('Color',[0 0 1],'LineStyle','-','LineWidth',1,'Marker','none','Vis"
	      "ible','on'),struct('Color',[1 0 1],'LineStyle','-','LineWidth',1,'Marker','none','Visible','on'),struct('Color'"
	      ",[0 1 1],'LineStyle','-','LineWidth',1,'Marker','none','Visible','on'),struct('Color',[1 0 0],'LineStyle','-','"
	      "LineWidth',0.5,'Marker','none','Visible','on'),struct('Color',[0 1 0],'LineStyle','-','LineWidth',0.5,'Marker',"
	      "'none','Visible','on'),struct('Color',[0 0 1],'LineStyle','-','LineWidth',0.5,'Marker','none','Visible','on')}}"
	      ",'UserDefinedChannelNames',{{}},'NumLines',0,'LineNames',{{[]}},'ShowContent',true,'Placement',1)),extmgr.Confi"
	      "guration('Tools','Plot Navigation',true,'OnceAtStop',false,'PreviousAutoscale','XY'),extmgr.Configuration('Tool"
	      "s','Measurements',true,'Version','2018b')),'Version','2018b','Location',[1921 73.3999999999999 4481 1399])"
	      NumInputPorts	      "1"
	      Floating		      off
	    }
	    Block {
	      BlockType		      UniformRandomNumber
	      Name		      "Uniform Random\nNumber"
	      SID		      "2457"
	      Position		      [325, 314, 355, 346]
	      ZOrder		      10371
	      Minimum		      "-DisMf"
	      Maximum		      "DisMf"
	      SampleTime	      "0.01"
	    }
	    Block {
	      BlockType		      SubSystem
	      Name		      "f22"
	      SID		      "2400"
	      Ports		      [1, 1]
	      Position		      [740, 270, 800, 310]
	      ZOrder		      10306
	      RequestExecContextInheritance off
	      System {
		Name			"f22"
		Location		[1913, -7, 4487, 1407]
		Open			off
		PortBlocksUseCompactNotation off
		SetExecutionDomain	off
		ExecutionDomainType	"Deduce"
		ModelBrowserVisibility	off
		ModelBrowserWidth	200
		ScreenColor		"white"
		PaperOrientation	"landscape"
		PaperPositionMode	"auto"
		PaperType		"usletter"
		PaperUnits		"inches"
		TiledPaperMargins	[0.500000, 0.500000, 0.500000, 0.500000]
		TiledPageScale		1
		ShowPageBoundaries	off
		ZoomFactor		"125"
		Block {
		  BlockType		  Inport
		  Name			  "qi"
		  SID			  "2401"
		  Position		  [270, 298, 300, 312]
		  ZOrder		  76
		  IconDisplay		  "Port number"
		}
		Block {
		  BlockType		  Clock
		  Name			  "Clock1"
		  SID			  "2403"
		  Position		  [-85, 420, -65, 440]
		  ZOrder		  10323
		}
		Block {
		  BlockType		  Constant
		  Name			  "Constant"
		  SID			  "2404"
		  Position		  [270, 236, 300, 254]
		  ZOrder		  74
		  Value			  "0"
		}
		Block {
		  BlockType		  Constant
		  Name			  "Constant8"
		  SID			  "2411"
		  Position		  [320, 539, 345, 561]
		  ZOrder		  10314
		  NamePlacement		  "alternate"
		  Value			  "0"
		}
		Block {
		  BlockType		  Constant
		  Name			  "Constant9"
		  SID			  "2412"
		  Position		  [320, 509, 345, 531]
		  ZOrder		  10315
		  NamePlacement		  "alternate"
		}
		Block {
		  BlockType		  Integrator
		  Name			  "Integrator4"
		  SID			  "2414"
		  Ports			  [3, 1]
		  Position		  [360, 230, 390, 320]
		  ZOrder		  71
		  ExternalReset		  "level hold"
		  InitialConditionSource  "external"
		  InitialCondition	  "[0 0 0]'"
		}
		Block {
		  BlockType		  SubSystem
		  Name			  "MATLAB Function1"
		  SID			  "2416"
		  Ports			  [2, 1]
		  Position		  [470, 319, 535, 606]
		  ZOrder		  72
		  LibraryVersion	  "1.32"
		  ErrorFcn		  "Stateflow.Translate.translate"
		  PermitHierarchicalResolution "ExplicitOnly"
		  TreatAsAtomicUnit	  on
		  RequestExecContextInheritance	off
		  SFBlockType		  "MATLAB Function"
		  System {
		    Name		    "MATLAB Function1"
		    Location		    [227, 345, 838, 789]
		    Open		    off
		    PortBlocksUseCompactNotation off
		    SetExecutionDomain	    off
		    ExecutionDomainType	    "Deduce"
		    ModelBrowserVisibility  off
		    ModelBrowserWidth	    200
		    ScreenColor		    "white"
		    PaperOrientation	    "landscape"
		    PaperPositionMode	    "auto"
		    PaperType		    "usletter"
		    PaperUnits		    "inches"
		    TiledPaperMargins	    [0.500000, 0.500000, 0.500000, 0.500000]
		    TiledPageScale	    1
		    ShowPageBoundaries	    off
		    ZoomFactor		    "100"
		    SIDHighWatermark	    "39"
		    Block {
		    BlockType		    Inport
		    Name		    "time_flag"
		    SID			    "2416::32"
		    Position		    [20, 101, 40, 119]
		    ZOrder		    12
		    IconDisplay		    "Port number"
		    }
		    Block {
		    BlockType		    Inport
		    Name		    "m"
		    SID			    "2416::36"
		    Position		    [20, 136, 40, 154]
		    ZOrder		    16
		    Port		    "2"
		    IconDisplay		    "Port number"
		    }
		    Block {
		    BlockType		    Demux
		    Name		    " Demux "
		    SID			    "2416::25"
		    Ports		    [1, 1]
		    Position		    [270, 230, 320, 270]
		    ZOrder		    5
		    Outputs		    "1"
		    }
		    Block {
		    BlockType		    S-Function
		    Name		    " SFunction "
		    SID			    "2416::24"
		    Tag			    "Stateflow S-Function ercikongzhizuixin 58"
		    Ports		    [2, 2]
		    Position		    [180, 120, 230, 180]
		    ZOrder		    4
		    FunctionName	    "sf_sfun"
		    PortCounts		    "[2 2]"
		    SFunctionDeploymentMode off
		    EnableBusSupport	    on
		    SFcnIsStateOwnerBlock   off
		    Port {
		    PortNumber		    2
		    Name		    "out"
		    }
		    }
		    Block {
		    BlockType		    Terminator
		    Name		    " Terminator "
		    SID			    "2416::26"
		    Position		    [460, 241, 480, 259]
		    ZOrder		    6
		    }
		    Block {
		    BlockType		    Outport
		    Name		    "out"
		    SID			    "2416::5"
		    Position		    [460, 101, 480, 119]
		    ZOrder		    -6
		    IconDisplay		    "Port number"
		    }
		    Line {
		    ZOrder		    217
		    SrcBlock		    "time_flag"
		    SrcPort		    1
		    DstBlock		    " SFunction "
		    DstPort		    1
		    }
		    Line {
		    ZOrder		    218
		    SrcBlock		    "m"
		    SrcPort		    1
		    DstBlock		    " SFunction "
		    DstPort		    2
		    }
		    Line {
		    Name		    "out"
		    ZOrder		    219
		    Labels		    [0, 0]
		    SrcBlock		    " SFunction "
		    SrcPort		    2
		    DstBlock		    "out"
		    DstPort		    1
		    }
		    Line {
		    ZOrder		    220
		    SrcBlock		    " Demux "
		    SrcPort		    1
		    DstBlock		    " Terminator "
		    DstPort		    1
		    }
		    Line {
		    ZOrder		    221
		    SrcBlock		    " SFunction "
		    SrcPort		    1
		    DstBlock		    " Demux "
		    DstPort		    1
		    }
		  }
		}
		Block {
		  BlockType		  Memory
		  Name			  "Memory"
		  SID			  "2417"
		  Position		  [555, 305, 585, 335]
		  ZOrder		  97
		  BlockRotation		  270
		  NamePlacement		  "alternate"
		}
		Block {
		  BlockType		  Memory
		  Name			  "Memory1"
		  SID			  "2418"
		  Position		  [445, 260, 475, 290]
		  ZOrder		  103
		}
		Block {
		  BlockType		  Reference
		  Name			  "On-Off Delay"
		  SID			  "2419"
		  Ports			  [1, 1]
		  Position		  [230, 510, 300, 560]
		  ZOrder		  10316
		  LibraryVersion	  "1.176"
		  SourceBlock		  "peGeneralControl/On-Off Delay"
		  SourceType		  "On-Off Delay"
		  LabelModeActiveChoice	  "Discrete"
		  ContentPreviewEnabled	  on
		  Td_on			  "0.5"
		  Td_off		  "0"
		  IC			  "0"
		  Ts			  "0.001"
		}
		Block {
		  BlockType		  Scope
		  Name			  "Scope1"
		  SID			  "2421"
		  Ports			  [1]
		  Position		  [185, 414, 215, 446]
		  ZOrder		  10325
		  ScopeSpecificationString "Simulink.scopes.TimeScopeBlockCfg('CurrentConfiguration', extmgr.ConfigurationSet(extmgr"
		  ".Configuration('Core','General UI',true),extmgr.Configuration('Core','Source UI',true),extmgr.Configuration('Sourc"
		  "es','WiredSimulink',true,'DataLoggingVariableName','w2','DataLogging',true,'DataLoggingSaveFormat','StructureWithT"
		  "ime'),extmgr.Configuration('Visuals','Time Domain',true,'SerializedDisplays',{struct('MinYLimReal','-0.27525','Max"
		  "YLimReal','2.47723','YLabelReal','','MinYLimMag','0.00000','MaxYLimMag','2.47723','LegendVisibility','Off','XGrid'"
[truncated: 557,182 more chars]
