# Supplementary material for: The control strategy for distributed energy storage devices using fully diffusion strategy
Source: Heliyon. 2025 Jan 23;11(3):e42175. doi: 10.1016/j.heliyon.2025.e42175 (PMC11808596; doi:10.1016/j.heliyon.2025.e42175)
Supplement: Multimedia component 3 [file mmc3.zip]

Archive with 1 entries (1 files):
- hly_42175_sigepinlv_mmc3.m
