# Supplementary material for: The control strategy for distributed energy storage devices using fully diffusion strategy
Source: Heliyon. 2025 Jan 23;11(3):e42175. doi: 10.1016/j.heliyon.2025.e42175 (PMC11808596; doi:10.1016/j.heliyon.2025.e42175)
Supplement: Multimedia component 3 [file mmc3.zip › hly_42175_sigepinlv_mmc3.m]

%plot event-triggered times of subsystem1: release times and release
%intervals
agent1_jump_times = 0;
agent2_jump_times = 0;
agent3_jump_times = 0;
agent4_jump_times = 0;


%%% Agent 1: Event-Triggering Intervals
figure('color','white');
for i=1:1:size(w1.time)*[1 0]'-1
    if w1.signals.values(i,1) == w1.signals.values(i+1,1)
        ;
    else
        plot(w1.time(i),1,'rs','MarkerSize',5);hold on;
        agent1_jump_times = agent1_jump_times + 1;
    end
end

%%% Agent 2: Event-Triggering Intervals
% figure('color','white');
for i=1:1:size(w2.time)*[1 0]'-1
    if w2.signals.values(i,1) == w2.signals.values(i+1,1)
        ;
    else
        plot(w2.time(i),2,'gs','MarkerSize',5);hold on;
        agent2_jump_times = agent2_jump_times + 1;
    end
end

%%% Agent 3: Event-Triggering Intervals
% figure('color','white');
for i=1:1:size(w3.time)*[1 0]'-1
    if w3.signals.values(i,1) == w3.signals.values(i+1,1)
        ;
    else
        plot(w3.time(i),3,'ks','MarkerSize',5);hold on;
        agent3_jump_times = agent3_jump_times + 1;
    end
end

%%% Agent 4: Event-Triggering Intervals
% figure('color','white');
for i=1:1:size(w4.time)*[1 0]'-1
    if w4.signals.values(i,1) == w4.signals.values(i+1,1)
        ;
    else
        plot(w4.time(i),4,'cs','MarkerSize',5);hold on;
        agent4_jump_times = agent4_jump_times + 1;
    end
end


% h=legend('$$x_{01}$$','$$x_{11}$$','$$x_{21}$$','$$x_{31}$$','$$x_{41}$$','$$x_{51}$$');
% set(h,'Interpreter','latex','FontName','Helvetica','FontSize',14);
set(gca,'FontName','Helvetica','FontSize',48);
xlabel('Time(s)','FontName','Helvetica','FontSize',48);
ylabel('DGs 1-4','FontName','Helvetica','FontSize',48);
grid on;
axis([0 15 0.5 4.5]);
