# Supplementary material for: The control strategy for distributed energy storage devices using fully diffusion strategy
Source: Heliyon. 2025 Jan 23;11(3):e42175. doi: 10.1016/j.heliyon.2025.e42175 (PMC11808596; doi:10.1016/j.heliyon.2025.e42175)
Supplement: Multimedia component 4 [file mmc4.zip › hly_42175_Untitled1_mmc4.m]

L = [1 -1 0 0;
     -1 2 -1 0;
     0 -1 2 -1;
     0 0 -1 1];


G= [1 0 0 0;
     0 0 0 0;
     0 0 0 0;
     0 0 0 1];
 
Bar_A = [0 1 0 0;
     1 0 1 0;
     0 1 0 1;
     0 0 1 0];


kv = 20;
v_ref = 380;
MIET1 = 0.00005;
Dis_FlagV=1;
DisMV=10;

kf = 11;
f_ref = 50;
MIET11 = 0.00005;
Dis_Flagf=1;
DisMf=0.5;
